# Supplementary material for: Crystal structure of 6-hy­droxy-5-(2-meth­oxy­phenoxy)-2,2′-bipyrimidin-4(3H)-one
Source: Acta Crystallogr E Crystallogr Commun. 2016 Jun 17;72(Pt 7):969–71. doi: 10.1107/S2056989016009075 (PMC4992917; doi:10.1107/S2056989016009075)
Supplement: Supplementary file 1 [file e-72-00969-sup1.cif]

##############################################################################
#                                                                            #
# This CIF contains the data in a paper accepted for publication in          #
# Acta Crystallographica Section E. It conforms to the requirements of       #
# Notes for Authors for Acta Crystallographica Section E, and has been       #
# peer reviewed under the auspices of the IUCr Commission on Journals.       #
#                                                                            #
# Full details of the Crystallographic Information File format               #
# are given in the paper "The Crystallographic Information File (CIF):       #
# a New Standard Archive File for Crystallography" by S. R. Hall, F. H.      #
# Allen and I. D. Brown [Acta Cryst. (1991), A47, 655-685].                  #
#                                                                            #
# The current version of the core CIF dictionary is obtainable from          #
# ftp://ftp.iucr.org/pub/cif_core.dic.                                       #
#                                                                            #
# Software is freely available for graphical display of the structure(s)     #
# in this CIF. For information consult the CIF software page                 #
# http://www.iucr.org/resources/cif/software.                                #
#                                                                            #
# This file may be used for bona fide research purposes within the           #
# scientific community so long as proper attribution is given to the journal # 
# article from which it was obtained.                                        #
#                                                                            #
##############################################################################
data_global
_audit_creation_method     'from SHELXL-2014'
_journal_date_recd_electronic     2016-06-02
_journal_date_accepted     2016-06-05
_journal_name_full     'Acta Crystallographica, Section E'
_journal_year     2016
_journal_volume     72
_journal_issue      7
_journal_page_first     969
_journal_page_last     971
_journal_paper_category     GO
_journal_paper_doi     10.1107/S2056989016009075
_journal_coeditor_code     HB7590
_publ_contact_author_name
;
Professor H.S. Yathirajan
;
_publ_contact_author_address
;
Department of Studies in Chemistry, University of Mysore,
Manasagangotri, Mysuru-570 006, India
;
_publ_contact_author_email     'yathirajan@hotmail.com'
_publ_contact_author_fax     ?
_publ_contact_author_phone     ?
_publ_section_title
;
Crystal structure of
6-hydroxy-5-(2-methoxyphenoxy)-2,2'-bipyrimidin-4(3<i>H</i>)-one
;
loop_
    _publ_author_name
    _publ_author_footnote
    _publ_author_address
    'Sagar, Belakavadi K.' .
;  Department of Studies in Chemistry,
University of Mysore,
Manasagangotri, Mysuru 570 006,
India
;
    'Yathirajan, Hemmige S.' .
;  Department of Studies in Chemistry,
University of Mysore,
Manasagangotri, Mysuru 570 006,
India
;
    'Jasinski, Jerry P.' .
;  Department of Chemistry,
Keene State College,
229 Main Street, Keene,
NH 03435-2001, USA
;
    'Glidewell, Christopher' .
;    School of Chemistry, University of St Andrews,
     St Andrews, Fife KY16 9ST, UK
;
_publ_section_synopsis
;
In the crystal, a combination of N---H...O and O---H...O hydrogen bonds links
the molecules of the title compounds into a chain of rings.
;
data_I
_database_code_depnum_ccdc_archive 'CCDC 1483503'
_audit_creation_method     SHELXL-2014
_chemical_name_systematic
;
6-Hydroxy-5-(2-methoxyphenoxy)-2,2'-bipyrimidin-4(3<i>H</i>)-one
;
_chemical_name_common     ?
_chemical_formula_moiety     'C15 H12 N4 O4'
_chemical_formula_sum     'C15 H12 N4 O4'
_chemical_formula_iupac     'C15 H12 N4 O4'
_chemical_formula_weight     312.29
_chemical_melting_point     ?
_shelx_space_group_comment
;
The symmetry employed for this shelxl refinement is uniquely defined
by the following loop, which should always be used as a source of
symmetry information in preference to the above space-group names.
They are only intended as comments.
;
_space_group_crystal_system     monoclinic
_space_group_name_H-M_alt     'P 21/c'
_space_group_name_Hall     '-P 2ybc'
loop_
    _space_group_symop_operation_xyz
    'x, y, z'
    '-x, y+1/2, -z+1/2'
    '-x, -y, -z'
    'x, -y-1/2, z-1/2'
_cell_length_a     12.1863(9)
_cell_length_b     10.7079(8)
_cell_length_c     11.1726(8)
_cell_angle_alpha     90
_cell_angle_beta     105.412(8)
_cell_angle_gamma     90
_cell_volume     1405.48(19)
_cell_formula_units_Z     4
_cell_measurement_reflns_used     3266
_cell_measurement_theta_min     3.46
_cell_measurement_theta_max     29.20
_cell_measurement_temperature     298(2)
_exptl_crystal_description     plate
_exptl_crystal_colour     colourles
_exptl_crystal_size_max     0.49
_exptl_crystal_size_mid     0.46
_exptl_crystal_size_min     0.28
_exptl_crystal_density_diffrn     1.476
_exptl_crystal_density_meas     ?
_exptl_crystal_density_method     ?
_exptl_crystal_F_000     648
_exptl_absorpt_coefficient_mu     0.111
_exptl_absorpt_correction_type     multi-scan
_exptl_absorpt_process_details
;
(SADABS; Sheldrick, 2003)
;
_shelx_estimated_absorpt_T_min     0.948
_shelx_estimated_absorpt_T_max     0.970
_exptl_absorpt_correction_T_min     0.812
_exptl_absorpt_correction_T_max     0.969
_exptl_special_details     ?
_diffrn_ambient_temperature     298(2)
_diffrn_radiation_type     MoK\a
_diffrn_radiation_wavelength     0.71073
_diffrn_measurement_device_type     'Agilent Xcalibur, Eos, Gemini CCD'
_diffrn_measurement_method     '\f and \w scans'
_diffrn_detector_area_resol_mean     16.0416
_diffrn_reflns_number     7121
_diffrn_reflns_av_R_equivalents     0.0370
_diffrn_reflns_theta_min     3.457
_diffrn_reflns_theta_max     27.532
_diffrn_reflns_theta_full     25.242
_diffrn_measured_fraction_theta_max     0.961
_diffrn_measured_fraction_theta_full     0.998
_diffrn_reflns_limit_h_min     -15
_diffrn_reflns_limit_h_max     15
_diffrn_reflns_limit_k_min     -13
_diffrn_reflns_limit_k_max     10
_diffrn_reflns_limit_l_min     -14
_diffrn_reflns_limit_l_max     14
_diffrn_standards_number     0
_diffrn_standards_interval_count     0
_diffrn_standards_interval_time     0
_diffrn_standards_decay_%     0
_refine_special_details     ?
_reflns_number_total     3113
_reflns_number_gt     2311
_reflns_threshold_expression     'I > 2\s(I)'
_refine_ls_structure_factor_coef     Fsqd
_refine_ls_matrix_type     full
_refine_ls_R_factor_all     0.0713
_refine_ls_R_factor_gt     0.0505
_refine_ls_wR_factor_gt     0.1176
_refine_ls_wR_factor_ref     0.1344
_refine_ls_goodness_of_fit_ref     1.071
_refine_ls_restrained_S_all     1.071
_refine_ls_number_reflns     3113
_refine_ls_number_parameters     215
_refine_ls_number_restraints     0
_refine_ls_hydrogen_treatment     mixed
_refine_ls_weighting_scheme     calc
_refine_ls_weighting_details
              'w=1/[\s^2^(Fo^2^)+(0.0582P)^2^+0.1493P] where P=(Fo^2^+2Fc^2^)/3'
_atom_sites_solution_hydrogens     mixed
_atom_sites_solution_primary     direct
_atom_sites_solution_secondary     difmap
_refine_ls_shift/su_max     0.000
_refine_ls_shift/su_mean     0.000
_refine_diff_density_max     0.262
_refine_diff_density_min     -0.250
_refine_ls_extinction_method     none
_refine_ls_extinction_coef     .
loop_
    _atom_type_symbol
    _atom_type_description
    _atom_type_scat_dispersion_real
    _atom_type_scat_dispersion_imag
    _atom_type_scat_source
    'C' 'C' 0.0033 0.0016
                         'International Tables Vol C Tables 4.2.6.8 and 6.1.1.4'
    'H' 'H' 0.0000 0.0000
                         'International Tables Vol C Tables 4.2.6.8 and 6.1.1.4'
    'N' 'N' 0.0061 0.0033
                         'International Tables Vol C Tables 4.2.6.8 and 6.1.1.4'
    'O' 'O' 0.0106 0.0060
                         'International Tables Vol C Tables 4.2.6.8 and 6.1.1.4'
_computing_data_collection
;
CrysAlisPro (Agilent, 2014)
;
_computing_cell_refinement
;
CrysAlisPro (Agilent, 2014)
;
_computing_data_reduction
;
CrysAlisPro (Agilent, 2014)
;
_computing_structure_solution
;
SHELXS-97 (Sheldrick, 2008)
;
_computing_structure_refinement
;
SHELXL-2014 (Sheldrick, 2015)
;
_computing_molecular_graphics
;
PLATON (Spek, 2009)
;
loop_
    _atom_site_type_symbol
    _atom_site_label
    _atom_site_fract_x
    _atom_site_fract_y
    _atom_site_fract_z
    _atom_site_U_iso_or_equiv
    _atom_site_adp_type
    _atom_site_calc_flag
    _atom_site_occupancy
    _atom_site_disorder_assembly
    _atom_site_disorder_group
    N N11 0.18153(12) 0.35790(14) 0.63063(13) 0.0295(3) Uani d 1 . .
    H H11 0.1817(15) 0.3477(17) 0.7066(18) 0.035 Uiso d 1 . .
    C C12 0.14803(12) 0.47018(16) 0.58084(14) 0.0257(4) Uani d 1 . .
    N N13 0.15092(11) 0.50269(13) 0.46986(12) 0.0288(3) Uani d 1 . .
    C C14 0.19721(13) 0.41910(16) 0.40542(14) 0.0259(4) Uani d 1 . .
    C C15 0.23862(13) 0.30650(15) 0.45349(14) 0.0246(4) Uani d 1 . .
    C C16 0.22954(14) 0.26765(16) 0.57208(15) 0.0286(4) Uani d 1 . .
    O O14 0.20095(11) 0.45956(12) 0.29445(11) 0.0384(3) Uani d 1 . .
    H H14 0.2235(18) 0.405(2) 0.251(2) 0.058 Uiso d 1 . .
    O O15 0.29101(9) 0.22750(11) 0.38791(10) 0.0286(3) Uani d 1 . .
    O O16 0.26156(12) 0.16663(12) 0.62240(11) 0.0435(4) Uani d 1 . .
    N N21 0.10457(13) 0.51230(15) 0.77235(13) 0.0382(4) Uani d 1 . .
    C C22 0.11108(13) 0.55897(16) 0.66440(15) 0.0287(4) Uani d 1 . .
    N N23 0.09267(14) 0.67630(15) 0.62621(15) 0.0442(4) Uani d 1 . .
    C C24 0.06898(19) 0.7543(2) 0.7096(2) 0.0534(6) Uani d 1 . .
    H H24 0.0564 0.8380 0.6881 0.064 Uiso calc 1 . .
    C C25 0.06238(17) 0.7179(2) 0.8239(2) 0.0503(6) Uani d 1 . .
    H H25 0.0467 0.7743 0.8805 0.060 Uiso calc 1 . .
    C C26 0.07998(16) 0.5938(2) 0.85148(18) 0.0472(5) Uani d 1 . .
    H H26 0.0746 0.5653 0.9283 0.057 Uiso calc 1 . .
    C C31 0.41008(14) 0.22844(17) 0.42471(15) 0.0305(4) Uani d 1 . .
    C C32 0.46353(16) 0.1335(2) 0.37687(17) 0.0417(5) Uani d 1 . .
    C C33 0.58106(19) 0.1307(3) 0.4082(2) 0.0639(7) Uani d 1 . .
    H H33 0.6184 0.0678 0.3771 0.077 Uiso calc 1 . .
    C C34 0.64289(19) 0.2205(3) 0.4850(3) 0.0713(8) Uani d 1 . .
    H H34 0.7220 0.2185 0.5043 0.086 Uiso calc 1 . .
    C C35 0.59019(18) 0.3127(3) 0.5336(2) 0.0595(6) Uani d 1 . .
    H H35 0.6330 0.3720 0.5868 0.071 Uiso calc 1 . .
    C C36 0.47253(15) 0.3169(2) 0.50285(17) 0.0414(5) Uani d 1 . .
    H H36 0.4358 0.3795 0.5351 0.050 Uiso calc 1 . .
    O O32 0.39382(13) 0.05064(15) 0.30120(14) 0.0585(5) Uani d 1 . .
    C C37 0.4443(3) -0.0572(3) 0.2648(2) 0.0755(8) Uani d 1 . .
    H H37A 0.4889 -0.0336 0.2095 0.113 Uiso calc 1 . .
    H H37B 0.3857 -0.1143 0.2233 0.113 Uiso calc 1 . .
    H H37C 0.4923 -0.0968 0.3369 0.113 Uiso calc 1 . .
loop_
    _atom_site_aniso_label
    _atom_site_aniso_U_11
    _atom_site_aniso_U_22
    _atom_site_aniso_U_33
    _atom_site_aniso_U_12
    _atom_site_aniso_U_13
    _atom_site_aniso_U_23
    N11 0.0418(8) 0.0269(8) 0.0233(7) 0.0053(6) 0.0148(6) 0.0020(6)
    C12 0.0255(8) 0.0249(9) 0.0261(8) 0.0005(7) 0.0059(6) -0.0018(7)
    N13 0.0345(7) 0.0239(8) 0.0278(7) 0.0035(6) 0.0078(6) 0.0006(6)
    C14 0.0298(8) 0.0261(9) 0.0216(7) -0.0028(7) 0.0063(6) -0.0010(7)
    C15 0.0283(8) 0.0233(9) 0.0235(7) 0.0008(7) 0.0090(6) -0.0023(7)
    C16 0.0342(9) 0.0251(10) 0.0283(8) 0.0022(7) 0.0112(6) 0.0005(7)
    O14 0.0632(8) 0.0300(8) 0.0255(6) 0.0066(6) 0.0178(6) 0.0038(5)
    O15 0.0310(6) 0.0293(7) 0.0267(6) 0.0032(5) 0.0098(4) -0.0058(5)
    O16 0.0722(9) 0.0286(8) 0.0360(7) 0.0176(7) 0.0256(6) 0.0095(6)
    N21 0.0455(9) 0.0392(10) 0.0327(8) -0.0007(7) 0.0155(6) -0.0068(7)
    C22 0.0273(8) 0.0283(10) 0.0304(8) -0.0007(7) 0.0074(6) -0.0054(7)
    N23 0.0592(10) 0.0287(9) 0.0473(9) 0.0076(8) 0.0189(8) -0.0052(7)
    C24 0.0661(14) 0.0319(12) 0.0638(14) 0.0109(10) 0.0198(11) -0.0135(10)
    C25 0.0466(11) 0.0519(14) 0.0544(13) 0.0037(10) 0.0169(9) -0.0267(11)
    C26 0.0511(11) 0.0596(15) 0.0354(10) -0.0023(11) 0.0194(9) -0.0162(10)
    C31 0.0315(8) 0.0330(10) 0.0278(8) 0.0055(7) 0.0091(6) 0.0059(7)
    C32 0.0456(11) 0.0453(13) 0.0333(9) 0.0162(9) 0.0092(8) 0.0034(9)
    C33 0.0484(13) 0.085(2) 0.0592(14) 0.0317(13) 0.0169(11) 0.0048(14)
    C34 0.0340(12) 0.101(2) 0.0756(17) 0.0110(13) 0.0089(11) 0.0157(17)
    C35 0.0424(12) 0.0687(17) 0.0600(14) -0.0114(11) 0.0008(10) 0.0076(13)
    C36 0.0394(10) 0.0399(12) 0.0438(11) -0.0031(9) 0.0089(8) 0.0016(9)
    O32 0.0649(9) 0.0506(10) 0.0543(9) 0.0259(8) 0.0057(7) -0.0188(8)
    C37 0.113(2) 0.0547(16) 0.0594(15) 0.0433(15) 0.0238(14) -0.0059(13)
_geom_special_details
;
 All esds (except the esd in the dihedral angle between two l.s. planes)
 are estimated using the full covariance matrix.  The cell esds are taken
 into account individually in the estimation of esds in distances, angles
 and torsion angles; correlations between esds in cell parameters are only
 used when they are defined by crystal symmetry.  An approximate (isotropic)
 treatment of cell esds is used for estimating esds involving l.s. planes.
;
loop_
    _geom_bond_atom_site_label_1
    _geom_bond_atom_site_label_2
    _geom_bond_site_symmetry_2
    _geom_bond_distance
    _geom_bond_publ_flag
    N11 C12 . 1.342(2) n
    N11 H11 . 0.86(2) ?
    C12 N13 . 1.297(2) n
    C12 C22 . 1.484(2) ?
    N13 C14 . 1.361(2) n
    C14 C15 . 1.361(2) n
    C15 C16 . 1.421(2) n
    C16 N11 . 1.381(2) n
    C14 O14 . 1.3255(19) n
    C15 O15 . 1.3816(18) ?
    O14 H14 . 0.85(2) ?
    O15 C31 . 1.3990(19) ?
    N21 C22 . 1.327(2) n
    C22 N23 . 1.327(2) n
    N23 C24 . 1.339(2) n
    C24 C25 . 1.358(3) n
    C24 H24 . 0.9300 ?
    C25 C26 . 1.368(3) n
    C25 H25 . 0.9300 ?
    C26 N21 . 1.332(2) n
    C16 O16 . 1.234(2) n
    C26 H26 . 0.9300 ?
    C31 C36 . 1.373(3) ?
    C31 C32 . 1.389(3) ?
    C32 O32 . 1.357(2) ?
    C32 C33 . 1.381(3) ?
    C33 C34 . 1.373(4) ?
    C33 H33 . 0.9300 ?
    C34 C35 . 1.367(4) ?
    C34 H34 . 0.9300 ?
    C35 C36 . 1.384(3) ?
    C35 H35 . 0.9300 ?
    C36 H36 . 0.9300 ?
    O32 C37 . 1.418(3) ?
    C37 H37A . 0.9600 ?
    C37 H37B . 0.9600 ?
    C37 H37C . 0.9600 ?
loop_
    _geom_angle_atom_site_label_1
    _geom_angle_atom_site_label_2
    _geom_angle_atom_site_label_3
    _geom_angle_site_symmetry_1
    _geom_angle_site_symmetry_3
    _geom_angle
    _geom_angle_publ_flag
    C12 N11 C16 . . 123.44(14) ?
    C12 N11 H11 . . 116.5(13) ?
    C16 N11 H11 . . 119.4(13) ?
    N13 C12 N11 . . 123.65(15) ?
    N13 C12 C22 . . 121.28(15) ?
    N11 C12 C22 . . 115.02(14) ?
    C12 N13 C14 . . 116.70(14) ?
    O14 C14 N13 . . 113.69(14) n
    O14 C14 C15 . . 123.87(15) n
    C15 C14 N13 . . 122.41(14) ?
    C14 C15 O15 . . 120.54(13) ?
    C14 C15 C16 . . 120.98(15) ?
    O15 C15 C16 . . 118.47(14) ?
    O16 C16 N11 . . 121.35(15) ?
    O16 C16 C15 . . 126.03(16) ?
    N11 C16 C15 . . 112.61(14) ?
    C14 O14 H14 . . 114.2(16) ?
    C22 N21 C26 . . 115.78(17) ?
    N23 C22 N21 . . 127.09(16) ?
    N23 C22 C12 . . 117.26(15) ?
    N21 C22 C12 . . 115.59(15) ?
    C22 N23 C24 . . 114.59(17) ?
    N23 C24 C25 . . 123.6(2) ?
    N23 C24 H24 . . 118.2 ?
    C25 C24 H24 . . 118.2 ?
    C24 C25 C26 . . 116.47(19) ?
    C24 C25 H25 . . 121.8 ?
    C26 C25 H25 . . 121.8 ?
    N21 C26 C25 . . 122.44(19) ?
    N21 C26 H26 . . 118.8 ?
    C25 C26 H26 . . 118.8 ?
    C36 C31 C32 . . 120.81(17) ?
    O15 C31 C32 . . 115.95(15) n
    O15 C31 C36 . . 123.24(16) n
    O32 C32 C31 . . 116.00(16) n
    O32 C32 C33 . . 125.34(19) n
    C15 O15 C31 . . 115.41(12) n
    C32 O32 C37 . . 117.65(18) n
    C33 C32 C31 . . 118.7(2) ?
    C34 C33 C32 . . 120.2(2) ?
    C34 C33 H33 . . 119.9 ?
    C32 C33 H33 . . 119.9 ?
    C35 C34 C33 . . 121.1(2) ?
    C35 C34 H34 . . 119.4 ?
    C33 C34 H34 . . 119.4 ?
    C34 C35 C36 . . 119.4(2) ?
    C34 C35 H35 . . 120.3 ?
    C36 C35 H35 . . 120.3 ?
    C31 C36 C35 . . 119.9(2) ?
    C31 C36 H36 . . 120.1 ?
    C35 C36 H36 . . 120.1 ?
    O32 C37 H37A . . 109.5 ?
    O32 C37 H37B . . 109.5 ?
    H37A C37 H37B . . 109.5 ?
    O32 C37 H37C . . 109.5 ?
    H37A C37 H37C . . 109.5 ?
    H37B C37 H37C . . 109.5 ?
loop_
    _geom_torsion_atom_site_label_1
    _geom_torsion_atom_site_label_2
    _geom_torsion_atom_site_label_3
    _geom_torsion_atom_site_label_4
    _geom_torsion_site_symmetry_1
    _geom_torsion_site_symmetry_2
    _geom_torsion_site_symmetry_3
    _geom_torsion_site_symmetry_4
    _geom_torsion
    _geom_torsion_publ_flag
    C16 N11 C12 N13 . . . . 4.3(2) ?
    C16 N11 C12 C22 . . . . -173.20(14) ?
    N11 C12 N13 C14 . . . . -4.0(2) ?
    C22 C12 N13 C14 . . . . 173.33(13) ?
    C12 N13 C14 O14 . . . . -177.94(14) ?
    C12 N13 C14 C15 . . . . 0.1(2) ?
    O14 C14 C15 O15 . . . . 1.7(2) ?
    N13 C14 C15 O15 . . . . -176.13(13) ?
    O14 C14 C15 C16 . . . . -178.56(15) ?
    N13 C14 C15 C16 . . . . 3.6(2) ?
    C12 N11 C16 O16 . . . . 178.32(16) ?
    C12 N11 C16 C15 . . . . -0.4(2) ?
    C14 C15 C16 O16 . . . . 178.06(17) ?
    O15 C15 C16 O16 . . . . -2.2(3) ?
    C14 C15 C16 N11 . . . . -3.2(2) ?
    O15 C15 C16 N11 . . . . 176.48(13) ?
    C14 C15 O15 C31 . . . . 100.24(17) ?
    C16 C15 O15 C31 . . . . -79.49(18) ?
    C26 N21 C22 N23 . . . . -2.0(3) ?
    C26 N21 C22 C12 . . . . 175.03(15) ?
    N13 C12 C22 N23 . . . . -6.9(2) ?
    N11 C12 C22 N23 . . . . 170.67(15) ?
    N13 C12 C22 N21 . . . . 175.73(14) ?
    N11 C12 C22 N21 . . . . -6.7(2) ?
    N21 C22 N23 C24 . . . . 2.4(3) ?
    C12 C22 N23 C24 . . . . -174.60(16) ?
    C22 N23 C24 C25 . . . . -0.9(3) ?
    N23 C24 C25 C26 . . . . -0.8(3) ?
    C22 N21 C26 C25 . . . . 0.0(3) ?
    C24 C25 C26 N21 . . . . 1.3(3) ?
    C15 O15 C31 C36 . . . . -12.1(2) ?
    C15 O15 C31 C32 . . . . 168.10(14) ?
    C36 C31 C32 O32 . . . . 179.61(17) ?
    O15 C31 C32 O32 . . . . -0.6(2) ?
    C36 C31 C32 C33 . . . . -0.8(3) ?
    O15 C31 C32 C33 . . . . 178.93(17) ?
    O32 C32 C33 C34 . . . . 179.5(2) ?
    C31 C32 C33 C34 . . . . -0.1(3) ?
    C32 C33 C34 C35 . . . . 1.1(4) ?
    C33 C34 C35 C36 . . . . -1.2(4) ?
    C32 C31 C36 C35 . . . . 0.7(3) ?
    O15 C31 C36 C35 . . . . -179.05(17) ?
    C34 C35 C36 C31 . . . . 0.3(3) ?
    C33 C32 O32 C37 . . . . 9.3(3) ?
    C31 C32 O32 C37 . . . . -171.21(19) ?
loop_
    _geom_hbond_atom_site_label_D
    _geom_hbond_atom_site_label_H
    _geom_hbond_atom_site_label_A
    _geom_hbond_site_symmetry_A
    _geom_hbond_distance_DH
    _geom_hbond_distance_HA
    _geom_hbond_distance_DA
    _geom_hbond_angle_DHA
    _geom_hbond_publ_flag
    N11 H11 O15 4_566 0.855(19) 2.257(19) 2.9733(18) 141.4(17) y
    O14 H14 O16 4_565 0.85(2) 1.80(2) 2.6117(18) 160(2) y
_shelx_hkl_file
;
   2   0   0 8374.75 362.712   1
   2   0   0 8413.17 307.701   3
  -3   0   0 339806. 6965.53   4
   3   0   0 341624. 7065.61   3
   3   0   0 342538. 7233.37   1
   3   0   0 337201. 6952.95   4
   4   0   0 79028.6 2198.55   1
   4   0   0 83695.5 2032.83   3
  -4   0   0 87356.0 1935.53   4
   4   0   0 87421.6 1926.91   4
  -4   0   0 81852.5 2076.40   3
  -5   0   0 4726.76 266.692   4
  -5   0   0 5158.43 352.600   3
   5   0   0 5220.55 266.097   4
   5   0   0 4291.08 296.255   3
   5   0   0 4676.93 396.850   1
  -6   0   0 175816. 4265.72   3
   6   0   0 187067. 4005.10   4
   6   0   0 179443. 4161.73   3
  -6   0   0 184453. 4014.87   4
  -7   0   0 1569.01 171.082   4
  -7   0   0 1585.49 231.110   3
  -8   0   0 4186.38 310.579   4
  -8   0   0 4409.44 412.484   3
   9   0   0 3148.21 332.368   5
  -9   0   0 3244.32 285.603   4
  -9   0   0 2757.62 449.452   1
  10   0   0 5481.80 464.237   5
 -10   0   0 6015.23 713.754   1
  11   0   0 471.504 148.001   5
 -11   0   0-75.2818 199.170   1
 -12   0   0 57.1936 146.117   1
 -13   0   0 517.572 254.461   1
 -14   0   0 22.3337 203.767   1
  -2   1   0 40647.8 1035.31   4
   2   1   0 40750.4 1134.25   1
   3   1   0 815784. 16376.2   3
   3  -1   0 793043. 16398.7   4
   3   1   0 806469. 16598.4   1
   4  -1   0 266746. 5694.33   4
   4   1   0 262334. 5699.83   3
   4  -1   0 267561. 5665.78   5
  -4   1   0 266410. 5783.04   3
  -4   1   0 263160. 5696.83   4
   4   1   0 277802. 5974.59   1
  -4  -1   0 268071. 5737.23   3
  -5   1   0 24849.4 825.898   4
   5   1   0 24401.8 843.080   3
   5  -1   0 26768.1 840.157   5
   5   1   0 23972.0 628.844   4
  -5   1   0 24929.0 919.687   3
  -5  -1   0 25474.8 890.474   3
   5   1   0 25064.1 1034.19   1
   5  -1   0 25315.1 835.034   4
   6  -1   0 18200.3 716.790   5
   6  -1   0 18449.1 725.991   4
  -6   1   0 20244.1 854.493   3
  -6  -1   0 18102.7 790.118   3
  -6   1   0 19401.3 741.575   4
   6   1   0 20328.0 774.006   3
   7  -1   0 9335.24 499.410   5
   7   1   0 8429.97 497.617   3
  -7   1   0 8297.55 563.873   3
   7  -1   0 8290.50 466.154   4
  -7   1   0 8493.89 477.907   4
  -7  -1   0 8549.75 541.450   3
  -8   1   0 4130.97 340.795   4
  -8   1   0 4043.05 506.463   1
  -8  -1   0 4099.32 511.486   1
   8  -1   0 3849.73 335.317   5
  -8   1   0 3341.01 374.053   3
  -8  -1   0 4560.53 414.441   3
   8   1   0 3667.16 330.709   3
  -9   1   0 4264.79 376.198   4
  -9  -1   0 4534.73 569.680   1
  -9  -1   0 4471.93 445.494   3
  -9   1   0 4118.50 542.124   1
   9  -1   0 5043.20 401.032   5
 -10   1   0 160.260 136.575   1
 -10  -1   0-69.0168 188.037   1
  10  -1   0-135.275 93.9144   5
 -11  -1   0 7411.16 849.664   1
 -11   1   0 7471.14 834.501   1
 -12   1   0 1915.39 448.538   1
  12   1   0 1317.72 268.343   5
 -12  -1   0 1171.50 349.105   1
 -13   1   0 284.335 201.284   1
 -13  -1   0 456.178 223.858   1
 -14   1   0 276.840 135.425   1
   0  -2   0 46815.8 1196.01   2
   0   2   0 48762.2 1209.32   4
   1   2   0 71614.5 1583.87   4
  -1   2   0 74661.3 1690.12   4
  -1  -2   0 70764.2 1650.48   2
   2  -2   0 3829.92 244.279   2
  -2   2   0 4256.80 268.936   4
   2   2   0 3987.89 183.557   4
   3  -2   0 310962. 6641.91   2
  -3   2   0 313768. 6666.53   4
   4   2   0 176035. 4028.03   3
  -4   2   0 183075. 4086.05   4
   4  -2   0 177828. 4091.41   4
  -4   2   0 176049. 3972.96   5
  -5   2   0 12727.3 590.785   4
   5   2   0 10883.9 531.157   3
   5   2   0 12012.5 703.836   1
   5  -2   0 12060.7 584.877   4
  -5   2   0 12030.6 611.142   3
  -6   2   0 63943.1 1915.08   3
   6   2   0 66177.2 1801.34   3
   6  -2   0 61022.7 1811.56   4
  -6   2   0 65786.9 1832.49   4
   7   2   0 7065.63 461.002   3
  -7   2   0 7395.96 482.747   4
   7  -2   0 6592.12 460.289   4
  -7   2   0 6771.12 526.091   3
  -8   2   0 2690.48 397.416   1
  -8   2   0 2708.68 297.666   4
   8   2   0 2221.84 268.707   3
   9   2   0 4600.73 412.799   3
  -9   2   0 4994.73 587.625   1
  10   2   0 688.360 163.967   3
 -10   2   0 667.466 223.069   1
  11   2   0 618.808 166.438   3
 -11   2   0 687.032 294.117   1
 -12   2   0 1025.21 342.666   1
  12  -2   0 972.463 221.452   2
  13  -2   0-81.0590 109.216   2
 -13   2   0 424.584 222.851   1
 -14   2   0-207.596 285.821   1
   0  -3   0 21.2864 23.5599   2
   0   3   0 83.7172 42.8829   4
  -1   3   0 869.205 130.600   4
   1   3   0 1222.28 136.768   4
   1  -3   0 919.074 129.531   2
  -1  -3   0 889.234 127.780   2
  -2   3   0 29571.5 992.874   4
   2   3   0 29824.7 846.373   4
  -3   3   0 1298.55 176.156   4
   3   3   0 1870.26 140.594   4
   3   3   0 1608.18 177.066   2
   3  -3   0 1876.62 204.632   2
   4  -3   0 17970.1 740.202   2
  -4   3   0 18453.3 767.919   4
   4   3   0 16941.4 489.451   4
   4  -3   0 16790.4 759.758   4
   5  -3   0 24726.8 970.293   2
  -5   3   0 27439.7 930.963   5
  -5   3   0 25749.6 1006.52   4
   5   3   0 24610.9 952.515   3
  -6   3   0 96862.8 2411.15   5
   6   3   0 95214.9 2494.97   3
   6  -3   0 100537. 2625.99   4
  -6   3   0 94721.8 2559.42   4
   7  -3   0 27111.9 1097.60   2
   7   3   0 27480.7 1069.37   3
   7  -3   0 27125.3 1125.76   4
   8  -3   0 55.4741 81.9582   2
   8   3   0 102.800 83.1381   3
   9   3   0 5.23570 56.2345   3
  -9   3   0-70.5590 87.8236   1
   9  -3   0 115.880 65.1847   2
  10  -3   0 7597.36 605.335   2
 -10   3   0 7003.10 759.450   1
  10   3   0 7471.22 560.330   3
  11  -3   0 222.803 118.038   2
  11   3   0 35.8340 59.7352   3
  12  -3   0 122.293 93.3501   2
 -12   3   0-5.83238 117.474   1
 -13   3   0 819.848 316.453   1
  13  -3   0 752.962 207.774   2
 -14   3   0 2341.96 580.212   1
   0   4   0 132960. 2945.93   4
   0  -4   0 108313. 2892.34   2
  -1   4   0 47937.0 1527.52   4
   1  -4   0 64638.3 1641.13   2
   1   4   0 48551.0 1449.44   4
   1   4   0 51540.0 1487.85   2
  -1  -4   0 58823.4 1598.46   2
  -2   4   0 14369.4 710.899   4
   2   4   0 19011.5 722.384   2
   2  -4   0 15883.4 720.487   2
   2   4   0 18050.8 656.565   4
   3  -4   0 7043.25 459.649   2
  -3   4   0 6297.50 451.329   4
   3   4   0 7399.67 435.641   2
   3   4   0 6190.02 333.218   4
   4   4   0 27147.5 803.386   4
   4  -4   0 29896.4 1087.16   2
   4   4   0 28518.6 1011.18   2
  -4   4   0 25543.6 1049.89   4
   5   4   0 9765.20 364.783   4
   5  -4   0 10554.9 651.186   4
   5  -4   0 11110.3 623.692   2
   6   4   0 4.70302 101.581   3
   6  -4   0 98.0772 80.0573   4
   6  -4   0 197.287 94.0901   2
  -6   4   0 44.3049 44.4233   5
   7   4   0 355.752 119.225   3
   7  -4   0 559.991 154.984   2
  -7   4   0 783.393 154.827   5
   8   4   0 5291.40 453.985   3
   8  -4   0 4063.23 423.996   2
  -9   4   0 1538.14 373.305   1
   9  -4   0 1324.26 250.210   2
   9   4   0 1224.77 241.575   3
 -10   4   0 379.859 179.998   1
  10   4   0 107.063 89.8293   3
  10  -4   0 406.247 160.658   2
  11  -4   0 6257.53 582.284   2
 -11   4   0 5126.52 675.378   1
  11   4   0 6335.99 542.576   3
 -12   4   0 469.649 276.448   1
  12  -4   0 360.732 152.176   2
  13  -4   0 2022.67 366.457   2
 -13   4   0 1920.56 465.106   1
 -14   4   0 3277.56 676.304   1
   0  -5   0 39.4162 47.2429   2
   0   5   0 109.420 58.7740   4
  -1  -5   0 8499.96 543.439   2
   1   5   0 8466.95 501.216   4
  -1   5   0 9231.39 556.219   4
   1   5   0 8655.11 509.840   2
   1  -5   0 9674.81 571.352   2
   2   5   0 33478.6 1120.17   4
   2  -5   0 34270.4 1251.22   2
   2   5   0 34304.9 1160.27   2
   3  -5   0 5697.78 458.164   2
   3   5   0 5704.96 363.236   4
   3   5   0 5337.31 403.409   2
   4   5   0 19038.7 837.972   2
   4   5   0 17299.7 677.772   4
   5   5   0 10114.5 594.765   2
   5  -5   0 9326.18 630.321   2
   5   5   0 9830.71 430.680   4
   5  -5   0 10190.8 693.168   4
   6   5   0 16807.5 826.328   2
   6   5   0 16861.7 553.342   4
   6  -5   0 16784.0 891.811   2
   7   5   0 6321.58 501.140   2
   7   5   0 6290.14 520.972   3
  -7   5   0 5909.98 459.802   5
   7  -5   0 7507.08 592.846   2
  -8   5   0 16548.1 813.191   5
   8  -5   0 17739.2 970.261   2
   8   5   0 16970.2 921.990   3
   9  -5   0 14479.8 904.207   2
   9   5   0 14875.2 868.784   3
 -10   5   0 6904.34 759.948   1
  10   5   0 6526.81 570.143   3
  10  -5   0 6068.04 596.876   2
  11  -5   0 1326.42 283.117   2
 -11   5   0 1869.68 441.735   1
  12  -5   0 3130.57 448.262   2
 -12   5   0 3415.04 589.401   1
  13  -5   0 814.810 272.027   2
 -13   5   0 598.761 311.447   1
   0  -6   0 4709.76 436.533   2
   1   6   0 2198.28 265.217   4
  -1  -6   0 2789.83 330.017   2
   1  -6   0 2316.75 304.185   2
   2  -6   0 1841.60 280.137   2
   2   6   0 1998.10 246.024   4
  -2  -6   0 1697.53 271.535   2
   3   6   0 30823.5 1114.53   4
   3  -6   0 34938.3 1356.31   2
   4  -6   0 171.095 115.016   2
   4   6   0 85.8431 58.9421   4
   5  -6   0 4663.86 469.162   2
   5   6   0 4812.96 330.777   4
   6   6   0 5328.93 324.803   4
   6  -6   0 5230.48 510.551   2
   7  -6   0 5552.82 545.042   2
   7   6   0 4691.15 260.171   4
   8   6   0 13323.0 856.524   3
   8  -6   0 12409.4 869.051   2
   9   6   0 458.403 146.860   3
   9  -6   0 663.796 215.091   2
  10  -6   0 4645.82 550.217   2
  10   6   0 3389.55 429.305   3
 -11   6   0 480.376 200.394   1
  11  -6   0 377.583 159.047   2
 -12   6   0 1359.86 377.048   1
  12  -6   0 1136.99 278.837   2
 -13   6   0 422.758 228.846   1
  13  -6   0 900.782 261.637   2
  14  -6   0 2038.56 413.472   2
   0  -7   0-74.6741 91.5264   2
   1  -7   0 8735.70 668.884   2
  -1  -7   0 8137.42 636.907   2
   2  -7   0 275.980 123.262   2
  -2  -7   0 250.142 129.064   2
   3  -7   0 5284.18 514.461   2
   4  -7   0 659.734 214.395   2
   4   7   0 368.171 100.036   4
   5  -7   0 286.318 133.974   2
   5   7   0 186.191 61.1157   4
   6   7   0 6470.43 410.826   4
   6  -7   0 6032.04 592.958   2
   7  -7   0 252.673 110.182   2
   8  -7   0-66.8243 191.738   2
   8   7   0 83.3890 104.254   3
   9  -7   0 6212.79 651.978   2
   9   7   0 6911.79 650.740   3
  10   7   0 2944.59 417.940   3
  10  -7   0 3268.26 474.642   2
  11  -7   0 2352.84 414.256   2
 -11   7   0 2180.08 464.789   1
 -12   7   0 1776.64 434.807   1
  12  -7   0 2245.11 428.323   2
  13  -7   0 389.326 223.632   2
  14  -7   0 162.364 126.930   2
   0  -8   0 2114.89 342.708   2
  -1  -8   0 3299.71 435.340   2
   1  -8   0 3314.25 432.624   2
   2  -8   0 79.0428 120.140   2
   3  -8   0 80.1882 72.3988   2
   4  -8   0 1509.80 318.589   2
   5  -8   0 445.364 198.139   2
   6  -8   0 5586.85 617.625   2
   7  -8   0 1179.70 297.476   2
   8  -8   0 2074.82 385.190   2
   9  -8   0 441.774 149.447   2
   9   8   0 496.134 181.238   3
  10  -8   0 1927.52 382.694   2
  11  -8   0-668.725 246.130   2
  12  -8   0-216.647 206.384   2
  13  -8   0 675.886 256.238   2
   0  -9   0-66.0271 177.301   2
  -1  -9   0 5023.03 581.023   2
   1  -9   0 5420.28 604.697   2
   2  -9   0 220.033 84.3282   2
   3  -9   0 286.367 110.009   2
   4  -9   0 3043.11 459.169   2
   5  -9   0 2991.83 458.655   2
   6  -9   0 13.7287 104.396   2
   7  -9   0 219.078 198.518   2
   8  -9   0 1040.89 296.197   2
   9  -9   0 321.551 165.433   2
   9   9   0 46.2535 120.554   3
  10  -9   0 133.516 154.275   2
  11  -9   0 142.662 172.815   2
  12  -9   0 25.6415 93.9584   2
   0 -10   0 6341.50 706.061   2
   1 -10   0 390.102 156.136   2
  -1 -10   0 484.246 148.707   2
   2 -10   0 14.0173 155.421   2
   3 -10   0 196.428 112.977   2
   4 -10   0-19.3268 123.919   2
   5 -10   0 1928.42 402.859   2
   6 -10   0 51.2461 105.364   2
   7 -10   0 47.1738 120.901   2
   8 -10   0 1068.74 307.309   2
   9 -10   0 66.4273 157.672   2
  10 -10   0 979.576 315.067   2
   0 -11   0 14.3172 163.932   2
   1 -11   0 37.9296 103.917   2
  -1 -11   0 71.3627 128.773   2
   2 -11   0 601.713 248.903   2
   3 -11   0 1500.91 389.162   2
   4 -11   0 498.079 195.781   2
   5 -11   0-227.649 190.015   2
   6 -11   0 741.273 277.506   2
   7 -11   0 432.470 262.504   2
   8 -11   0 361.746 247.587   2
   0 -12   0 1347.43 394.087   2
   1 -12   0 2587.51 503.631   2
   2 -12   0-241.262 236.904   2
   3 -12   0-320.811 245.173   2
   4 -12   0 14.3630 137.488   2
   5 -12   0 1958.08 451.467   2
   6 -12   0 586.921 262.054   2
   1 -13   0 461.810 278.554   2
   2 -13   0 664.286 263.754   2
   3 -13   0 685.427 300.029   2
 -15   0   1-281.866 223.264   1
 -14   0   1-144.909 242.990   1
 -13   0   1 35.4995 190.441   1
 -12   0   1 256.590 187.961   1
  11   0  -1 138.958 85.1447   5
 -11   0   1 182.707 146.097   1
 -10   0   1 108.267 55.4969   4
  10   0  -1 41.8833 55.0935   5
  -9   0   1-35.0345 31.6287   4
   9   0  -1-11.8445 62.4142   3
  -9   0   1-24.0857 77.3956   1
  -8   0   1 20.6197 29.6044   4
   8   0  -1-33.9147 72.0024   3
  -7   0   1 44.4285 42.5712   3
  -7   0   1 16.4301 26.9990   4
   7   0  -1 70.4889 72.7003   3
  -6   0   1 90.1333 64.1472   3
   6   0  -1 196.279 97.1865   3
  -6   0   1-34.1776 47.2820   4
   5   0  -1 0.51769 39.6332   3
   5   0  -1 59.0464 53.6099   1
  -5   0   1 8.26067 57.6062   3
  -5   0   1 78.6967 37.7251   4
   4   0  -1 85.0116 54.1898   1
  -4   0   1 103.805 37.3554   4
   4   0  -1 152.228 59.1239   3
   3   0  -1-63.3342 46.5343   1
   3   0  -1 4.96452 42.4085   3
   2   0  -1 93.7162 38.2155   3
  -2   0  -1 315.921 61.4660   4
   2   0   1 196.078 57.9127   1
   3   0   1 51.0762 27.0923   4
   3   0   1 65.6732 46.0264   1
  -3   0  -1 158.820 49.0156   3
  -4   0  -1 86.9066 45.6676   4
   4   0   1 29.3120 34.9049   1
  -4   0  -1 6.01906 38.7709   3
   4   0   1-10.4877 29.2052   4
  -5   0  -1 29.4751 32.7789   3
  -5   0  -1 4.04781 34.8075   4
   5   0   1 45.6629 54.0581   1
   5   0   1 25.8556 46.8667   4
   6   0   1-36.4190 58.8703   4
  -6   0  -1-74.5400 75.8262   3
  -6   0  -1 53.7275 43.1472   4
  -7   0  -1-40.0251 52.7734   3
  -7   0  -1-46.1172 108.341   1
  -7   0  -1 10.6271 50.1645   4
   7   0   1 64.5600 69.6214   4
   8   0   1 315.764 97.0311   4
   8   0   1 137.033 94.8687   5
  -8   0  -1 120.075 128.834   1
  -8   0  -1-16.4667 41.9775   3
   9   0   1-73.3265 76.5701   5
  -9   0  -1 51.6092 83.6219   3
  -9   0  -1-128.649 124.312   1
   9   0   1 64.1382 48.4368   4
  10   0   1 141.348 111.100   5
 -10   0  -1-140.224 157.925   1
 -11   0  -1-352.520 210.893   1
  11   0   1 15.1564 66.9246   5
 -12   0  -1-89.7621 156.202   1
 -13   0  -1 76.0636 118.872   1
 -14   0  -1-865.594 348.155   1
 -14   1   1 916.535 378.914   1
 -14  -1   1 1231.49 436.393   1
 -13   1   1 1917.12 475.177   1
 -13  -1   1 2008.83 485.309   1
 -12   1   1 88.7410 113.885   1
 -12  -1   1 43.0402 154.576   1
  11   1  -1 154.113 92.3538   3
 -11  -1   1-52.2195 162.293   1
 -11   1   1-136.532 120.207   1
 -10   1   1 2104.52 247.220   4
 -10  -1   1 1462.16 336.799   1
 -10   1   1 2137.26 424.425   1
  10   1  -1 2078.06 304.251   3
  -9   1   1-1.87107 55.2959   4
  -9  -1   1-48.7568 77.0282   1
   9  -1  -1-4.08796 47.0128   5
   9   1  -1-76.4485 83.5001   3
  -9   1   1 70.1416 90.2028   1
  -8  -1   1 983.748 210.231   3
  -8   1   1 1250.95 173.304   4
  -8  -1   1 883.805 95.7453   4
   8   1  -1 1077.23 198.465   3
   8  -1  -1 973.366 139.898   5
  -7   1   1 8327.89 444.472   4
  -7   1   1 8741.58 608.111   3
   7  -1  -1 8116.99 387.920   5
  -7  -1   1 7294.75 288.828   4
  -7  -1   1 8891.74 596.185   3
   7   1  -1 9015.05 551.549   3
  -6  -1   1 7.59126 49.4630   3
   6   1  -1 22.3320 58.2582   3
  -6  -1   1 61.2214 23.4288   4
   6  -1  -1 175.879 54.4623   5
  -6   1   1 21.8605 38.4382   3
  -6   1   1 55.0188 43.4251   4
   5   1  -1 5242.50 429.480   1
   5   1  -1 5483.83 382.589   3
  -5  -1   1 4662.18 368.065   3
   5  -1  -1 5320.61 372.570   3
  -5   1   1 5051.49 385.975   3
   5  -1  -1 4794.56 238.082   5
  -5   1   1 4762.01 296.708   4
  -4  -1   1 218.863 80.0070   3
   4   1  -1 70.2413 52.5056   3
   4   1  -1 113.870 54.7561   1
  -4   1   1 53.5486 35.3529   4
   4  -1  -1 142.270 77.3247   3
   3   1  -1 49268.9 1430.84   1
   3  -1  -1 49356.0 1357.98   3
   3   1  -1 53095.2 1391.20   3
   2   1  -1 19528.0 701.106   1
   2   1  -1 20286.3 694.307   3
   1  -1   1 26548.3 704.161   2
  -2   1  -1 129679. 2937.38   5
   2   1   1 127794. 2927.08   1
   2  -1   1 132669. 2796.94   2
  -2   1  -1 123794. 2899.43   4
   3  -1   1 942325. 19970.2   5
   3  -1   1 978801. 19922.8   4
  -3   1  -1 988961. 19944.3   4
  -3   1  -1 966095. 19977.9   5
   3   1   1 999999. 19708.4   3
   3   1   1 955548. 20045.5   1
  -4   1  -1 59192.0 1576.91   4
  -4  -1  -1 56320.5 1417.30   3
   4  -1   1 59523.3 1628.73   5
   4  -1   1 57230.9 1536.60   4
   4  -1   1 61257.8 1484.70   2
   4   1   1 57624.3 1393.19   3
  -4   1  -1 58470.6 1516.69   3
   4   1   1 58066.6 1410.46   4
   4   1   1 58174.2 1709.67   1
  -5  -1  -1 10187.4 454.762   3
   5   1   1 11051.7 637.780   1
  -5   1  -1 10267.7 504.870   3
  -5   1  -1 10023.8 508.148   4
   5   1   1 10210.9 402.058   4
   5   1   1 10205.3 419.914   3
   5  -1   1 9354.46 476.123   4
   5  -1   1 9719.94 540.685   5
   6  -1   1 130095. 3254.98   5
   6   1   1 133869. 2918.15   4
   6  -1   1 132728. 3139.61   4
  -6   1  -1 131424. 3195.16   3
  -6  -1  -1 123285. 3067.17   3
   6   1   1 134106. 3001.60   3
  -6   1  -1 127829. 3176.85   4
   7   1   1 22631.4 728.744   4
  -7   1  -1 22908.5 957.313   3
  -7   1  -1 20953.4 1131.73   1
   7  -1   1 24879.9 1001.68   5
  -7  -1  -1 23592.9 896.053   3
  -7  -1  -1 21501.4 1161.51   1
   7  -1   1 22243.6 879.555   4
  -7   1  -1 22176.2 931.987   4
  -8   1  -1 1283.98 212.615   3
   8  -1   1 1570.44 212.232   4
  -8   1  -1 1344.78 300.548   1
  -8  -1  -1 1210.51 186.584   3
   8   1   1 1551.10 164.644   4
  -8   1  -1 1373.24 222.247   4
  -8  -1  -1 1321.20 288.241   1
   8  -1   1 1260.56 215.300   5
  -9   1  -1-33.7224 59.9656   4
   9   1   1 65.4528 56.1830   4
   9  -1   1 75.8440 55.9766   4
  -9  -1  -1 17.4924 92.3180   3
   9  -1   1 302.656 127.899   5
  -9   1  -1 79.8783 95.6360   1
  -9  -1  -1 24.3243 86.4154   1
 -10  -1  -1-15.4692 121.503   1
  10  -1   1 125.925 85.0259   5
 -10   1  -1 63.3339 145.329   1
 -11   1  -1 1679.59 419.242   1
  11   1   1 2243.25 358.806   5
 -11  -1  -1 2285.78 469.280   1
  11  -1   1 1917.14 280.673   2
 -12   1  -1 163.104 163.030   1
  12   1   1 116.077 103.274   5
  12  -1   1-83.6024 63.2885   2
 -13   1  -1 216.081 205.776   1
 -13  -1  -1 256.907 175.882   1
 -14   1  -1 469.896 327.325   1
 -14   2   1-105.247 204.607   1
 -13   2   1 780.492 318.923   1
 -12   2   1-131.282 192.874   1
  12   2  -1 29.0993 64.9633   3
  11   2  -1-49.5314 67.1110   3
 -11   2   1 129.426 176.830   1
 -10   2   1-98.0308 179.719   1
  10   2  -1-7.19108 82.6136   3
   9   2  -1 3344.65 375.428   3
  -9   2   1 3387.98 342.620   4
  -9   2   1 3123.48 477.781   1
  -8   2   1 1597.40 219.745   4
   8   2  -1 1682.50 253.767   3
  -7   2   1 34.7055 64.0275   4
   7   2  -1-7.58340 99.2575   3
   6   2  -1 89.6279 58.6275   3
  -6   2   1 59.2957 40.6198   4
  -5   2   1 53382.2 1499.38   4
   5   2  -1 56235.4 1773.28   1
   4   2  -1 14459.4 652.384   3
   4   2  -1 15460.5 750.566   1
  -4   2   1 14108.3 606.971   4
  -3   2   1 9259.78 451.111   4
  -3  -2   1 10172.9 297.202   4
   3   2  -1 8891.48 309.992   4
   2   2  -1 7291.62 293.108   4
  -2  -2   1 7651.10 285.851   4
   1   2  -1 237357. 5005.20   4
   0  -2  -1 34704.9 911.896   2
   0   2  -1 33351.9 970.349   4
   1   2   1 47566.0 1111.65   2
  -1  -2  -1 44177.4 1112.57   2
  -1   2  -1 44893.2 1243.93   4
   1  -2   1 48166.0 1226.47   2
   2   2   1 61947.4 1415.45   2
   2  -2   1 61595.6 1549.84   2
  -2   2  -1 60028.7 1627.58   4
  -3   2  -1 188.203 76.7916   4
   3   2   1 29.5332 65.5280   1
   3  -2   1 264.515 65.4352   2
  -3   2  -1 38.6217 78.9268   5
   3  -2   1 257.555 75.3285   4
   4  -2   1 63542.9 1732.04   4
   4  -2   1 65456.6 1654.75   2
  -4   2  -1 62432.4 1759.74   4
  -4   2  -1 63741.8 1744.46   5
   4   2   1 63745.2 1543.44   3
   5   2   1 23809.9 765.091   3
   5  -2   1 24281.3 849.929   2
   5  -2   1 22966.8 898.421   4
  -5   2  -1 24552.9 934.456   4
   5   2   1 23988.0 1058.17   1
   5   2   1 22757.8 680.624   4
   6  -2   1 68213.2 1898.84   4
   6  -2   1 62344.5 1786.76   2
   6   2   1 64633.5 1530.34   4
   6   2   1 64151.8 1689.84   3
  -6   2  -1 69131.0 1914.76   3
  -6   2  -1 67376.1 1932.83   4
  -7   2  -1 51619.8 1667.89   4
   7   2   1 50350.0 1227.14   4
   7  -2   1 48907.0 1540.82   2
  -7   2  -1 55995.1 1721.89   3
  -7   2  -1 46847.4 1852.63   1
   7   2   1 51410.5 1449.99   3
   7  -2   1 54102.0 1668.17   4
   8  -2   1 4843.71 423.204   4
   8   2   1 4419.09 220.009   4
  -8   2  -1 4120.08 507.594   1
   8   2   1 4543.66 339.687   3
   8  -2   1 4816.46 394.976   2
   9  -2   1 4265.04 388.189   2
  -9   2  -1 4248.41 550.832   1
   9   2   1 4374.73 346.641   3
   9  -2   1 5176.07 455.399   4
 -10   2  -1 549.565 241.040   1
  10  -2   1 390.956 117.005   2
  11  -2   1 2413.51 321.801   2
 -11   2  -1 2479.37 467.536   1
  12  -2   1 138.952 74.2193   2
 -12   2  -1 16.1229 135.355   1
 -13   2  -1-71.0099 165.503   1
 -14   2  -1 112.285 134.267   1
 -14   3   1 3825.56 705.309   1
  14  -3  -1 3451.17 483.951   2
 -13   3   1 187.155 201.528   1
  13  -3  -1 305.653 147.174   2
  12   3  -1 278.783 135.677   3
 -12   3   1-82.1799 156.255   1
 -11   3   1-8.32700 163.111   1
  11   3  -1 314.727 132.372   3
  10   3  -1 35.4781 72.4651   3
 -10   3   1 217.181 123.349   1
  -9   3   1-51.8063 119.479   1
   9   3  -1 6.78003 65.3995   3
   8   3  -1 2317.68 311.849   3
  -8   3   1 2626.71 400.015   1
   7   3  -1 1621.57 248.346   3
   6   3  -1 76.8803 87.1975   3
  -6   3   1 231.157 100.695   4
  -6   3   1 228.765 61.0578   5
  -5   3   1 3114.52 300.991   4
   5   3  -1 2631.17 286.531   3
   4   3  -1 19.6264 21.0556   4
  -4   3   1-35.2505 64.6296   4
   3   3  -1 17739.5 570.414   4
  -3   3   1 18357.9 751.645   4
  -3  -3   1 18164.3 559.017   4
  -2   3   1 80493.0 2166.39   4
  -2  -3   1 86486.9 2005.73   4
   2  -3  -1 83099.6 2131.21   2
   1  -3  -1 5595.98 329.573   2
   1   3  -1 5523.53 319.607   4
   0   3  -1 18293.5 672.850   4
   0  -3   1 18046.9 693.847   2
  -1  -3  -1 2510.19 201.833   2
   1   3   1 2557.02 191.662   2
  -1   3  -1 2837.38 254.073   4
   1  -3   1 2505.29 230.297   2
   2   3   1 833.239 105.431   2
   2  -3   1 988.816 142.951   2
  -2   3  -1 965.734 158.365   4
  -2  -3  -1 791.757 116.574   2
   3  -3   1 8857.06 467.490   2
   3   3   1 7992.46 368.511   2
  -3   3  -1 7973.86 482.435   4
   4  -3   1 22073.2 902.309   4
  -4   3  -1 23225.2 918.071   4
   4   3   1 21005.6 725.210   2
   4  -3   1 20926.7 830.754   2
   4   3   1 22251.2 1007.97   1
   5  -3   1 2796.39 280.236   2
   5  -3   1 3567.47 337.208   4
  -5   3  -1 3291.42 334.192   4
   5   3   1 2981.28 250.704   3
  -5   3  -1 3361.87 316.718   5
   6   3   1 28164.1 969.205   3
   6   3   1 29570.7 792.144   4
   6  -3   1 28055.2 1145.16   4
  -6   3  -1 30819.2 1138.24   5
   6  -3   1 27719.2 1059.96   2
   7  -3   1 108765. 2799.84   4
   7   3   1 105655. 2507.97   3
   7  -3   1 103684. 2650.20   2
  -7   3  -1 95115.0 2970.58   1
   7   3   1 93480.6 2093.21   4
  -8   3  -1 657.118 223.191   1
   8   3   1 626.538 134.676   3
   8  -3   1 401.885 134.538   2
   8  -3   1 719.550 198.707   4
   9  -3   1 17987.1 961.814   4
   9  -3   1 16120.4 848.282   2
  -9   3  -1 16211.4 1107.72   1
   9   3   1 16555.0 758.287   3
  10   3   1 11597.8 624.878   3
  10  -3   1 11684.7 738.932   2
 -10   3  -1 10919.8 960.754   1
  11  -3   1 74.4483 71.0154   2
 -11   3  -1-168.291 201.319   1
  12  -3   1 600.879 192.476   2
 -12   3  -1 967.658 358.153   1
 -13   3  -1 669.203 318.287   1
 -14   3  -1 3761.32 715.466   1
 -14   4   1 1475.44 457.739   1
  14  -4  -1 1311.59 319.943   2
 -13   4   1 2625.08 539.613   1
  13  -4  -1 2602.13 419.439   2
  12   4  -1 132.559 91.2697   3
 -12   4   1 48.5641 172.685   1
  12  -4  -1-5.31433 88.6612   2
  11   4  -1 1737.15 309.443   3
 -11   4   1 1521.99 365.911   1
  11  -4  -1 1714.33 320.799   2
  10   4  -1 4500.97 490.790   3
 -10   4   1 4528.47 605.257   1
  10  -4  -1 4426.88 490.322   2
   9  -4  -1 2019.44 317.671   2
   9   4  -1 2244.69 323.462   3
  -9   4   1 2411.24 436.375   1
   8   4  -1 79.3548 76.1760   3
   8  -4  -1 202.437 115.456   2
  -7   4   1 1623.12 182.120   5
   7   4  -1 1624.78 259.548   3
   6   4  -1 291.538 113.092   3
   6  -4  -1 67.5609 58.2152   2
   5   4  -1 1038.30 109.913   4
   5  -4  -1 1140.77 196.399   2
  -4   4   1 2412.89 276.590   4
   4   4  -1 2800.05 204.496   4
   4  -4  -1 2339.35 266.846   2
  -3  -4   1 33668.9 1007.28   4
  -3   4   1 35710.2 1227.38   4
   3   4  -1 31404.8 1177.70   2
   3   4  -1 33055.7 999.528   4
  -2  -4   1 729.069 121.046   4
   2   4  -1 840.730 131.171   4
   2  -4  -1 970.674 153.079   2
  -2   4   1 601.816 127.216   4
   2   4  -1 710.090 138.175   2
  -1   4   1 19846.2 830.995   4
  -1  -4   1 21576.7 873.699   2
   1   4  -1 21574.4 804.180   4
  -1  -4   1 20808.0 796.936   4
   0   4  -1 46231.1 1357.43   4
   0   4   1 45224.1 1350.94   4
   0   4   1 44507.5 1264.89   2
   0  -4  -1 43691.5 1311.62   2
  -1  -4  -1 6989.41 410.794   2
   1  -4   1 6788.34 449.647   2
   1   4   1 6976.23 385.018   2
  -1   4  -1 6421.41 428.018   4
  -2  -4  -1 5957.80 383.729   2
  -2   4  -1 6257.33 437.213   4
   2  -4   1 6288.48 425.843   2
   2   4   1 6371.56 361.260   2
  -3   4  -1 65042.2 1915.22   4
   3   4   1 62904.9 1651.44   2
   3  -4   1 61204.7 1816.74   2
   4   4   1 50.9953 49.6912   2
   4  -4   1-25.2161 56.5408   2
   4  -4   1 9.71255 71.3690   4
   5  -4   1 85.7787 67.6174   2
   5   4   1 110.999 66.1864   2
   5  -4   1 116.932 85.5448   4
  -6   4  -1 11209.9 667.353   5
   6  -4   1 11391.2 713.371   4
   6   4   1 11984.8 622.266   3
   6   4   1 11258.8 567.425   2
   6  -4   1 12887.3 709.354   2
   7  -4   1 579.292 163.704   2
   7   4   1 201.147 42.3588   4
   7   4   1 307.983 96.3349   2
   7   4   1 189.109 38.7198   4
   7   4   1 222.405 96.0475   3
  -7   4  -1 546.380 154.053   5
   7  -4   1 674.826 208.452   4
   8   4   1 30439.1 1137.46   3
   8  -4   1 30942.1 1288.49   2
   8  -4   1 32565.1 1388.56   4
   9  -4   1 36852.5 1565.05   4
   9  -4   1 35234.0 1442.67   2
   9   4   1 35763.4 1279.88   3
  -9   4  -1 34995.2 1733.23   1
  10  -4   1 5948.44 555.998   2
  10   4   1 6074.77 463.593   3
 -10   4  -1 6934.50 755.811   1
 -11   4  -1 340.473 149.973   1
  11  -4   1 444.262 180.111   2
  12  -4   1 2107.64 359.696   2
 -12   4  -1 2297.94 492.353   1
 -13   4  -1 926.533 339.228   1
  14  -5  -1 266.836 188.842   2
  13  -5  -1 5645.87 634.334   2
 -13   5   1 4804.06 749.290   1
  12  -5  -1 3945.02 501.451   2
 -12   5   1 3422.32 595.350   1
  11  -5  -1 1078.72 279.295   2
 -11   5   1 822.262 296.243   1
  11   5  -1 1044.69 257.834   3
  10   5  -1 4926.72 533.957   3
 -10   5   1 5405.84 675.527   1
  10  -5  -1 6384.83 610.177   2
   9   5  -1 286.138 138.894   3
   9  -5  -1 465.600 186.449   2
   8   5  -1 1639.49 308.632   3
   8  -5  -1 1676.07 301.468   2
  -8   5   1 1719.56 208.249   5
   7  -5  -1 48.2960 72.9146   2
   7   5  -1 133.636 77.0392   3
   6   5  -1 2465.33 187.109   4
   6  -5  -1 2806.06 348.694   2
   5   5  -1 1264.59 145.871   4
   5  -5  -1 1180.71 211.288   2
   4   5  -1 4330.75 404.404   2
   4  -5  -1 4782.80 420.318   2
   4   5  -1 4461.62 310.381   4
   3   5  -1 33491.5 1094.78   4
   3  -5  -1 31492.8 1223.39   2
   2  -5  -1 39219.6 1326.35   2
   2   5  -1 37321.2 1208.75   4
  -2  -5   1 34829.0 1191.23   4
   2   5  -1 36150.2 1280.90   2
   1   5  -1 6135.00 420.871   4
   1  -5  -1 5531.74 416.855   2
  -1   5   1 5441.13 420.866   4
  -1  -5   1 5197.32 393.152   4
  -1  -5   1 5180.64 437.451   2
   0  -5  -1 32482.7 1200.70   2
   0   5   1 38699.8 1279.74   4
   0  -5   1 36943.0 1331.69   2
   0   5  -1 34015.3 1218.24   4
   0   5   1 38335.9 1194.25   2
   1  -5   1 110.656 84.9077   2
  -1  -5  -1 165.638 92.7586   2
   1   5   1 212.321 70.6034   2
  -1   5  -1 88.2641 57.6832   4
  -2  -5  -1 953.342 172.856   2
   2   5   1 1020.79 157.552   2
   2   5   1 1014.67 167.323   4
   2  -5   1 846.099 176.762   2
   3   5   1 82493.9 2177.04   4
   3   5   1 84546.4 2180.05   2
   3  -5   1 85899.6 2410.68   2
   4   5   1 7425.87 422.801   4
   4  -5   1 7775.02 552.431   2
   4   5   1 7900.39 458.800   2
   5   5   1 570.767 122.572   2
   5   5   1 744.016 119.870   4
   5  -5   1 740.758 185.236   4
   5  -5   1 666.771 163.907   2
  -6   5  -1-27.5138 96.1029   5
   6   5   1 124.312 45.0379   4
   6  -5   1 162.219 105.081   4
   6  -5   1 132.803 66.2555   2
   6   5   1 245.298 86.9213   2
   7   5   1 1327.71 225.706   3
   7  -5   1 1934.49 320.945   4
   7   5   1 1639.05 217.873   2
   7  -5   1 1664.23 271.602   2
   7   5   1 1651.73 132.342   4
  -7   5  -1 1487.81 245.137   5
   8  -5   1 2195.85 347.074   2
   8   5   1 2170.34 266.276   2
   8   5   1 2327.10 295.062   3
   8  -5   1 2820.53 403.710   4
  -8   5  -1 2522.19 332.360   5
   9  -5   1 3567.15 433.357   2
   9   5   1 2917.39 335.473   3
   9  -5   1 3568.91 481.375   4
 -10   5  -1 5312.69 690.625   1
  10  -5   1 4308.91 494.274   2
 -11   5  -1 6932.28 815.924   1
  11  -5   1 6079.07 613.058   2
 -12   5  -1 1819.29 453.699   1
  12  -5   1 2183.26 376.992   2
  13  -5   1 6064.62 657.602   2
 -13   5  -1 6627.86 896.948   1
  14  -6  -1-133.917 147.158   2
  13  -6  -1 4698.81 608.198   2
 -13   6   1 4316.93 720.393   1
 -12   6   1 3875.76 656.421   1
  12  -6  -1 3627.56 517.746   2
  11  -6  -1 303.532 167.224   2
  11   6  -1-0.22810 86.7595   3
 -11   6   1 98.7631 196.296   1
  10   6  -1-52.2432 91.4393   3
  10  -6  -1 103.711 100.458   2
   9  -6  -1 50421.9 1971.89   2
   9   6  -1 51424.8 2002.04   3
   8   6  -1 44210.3 1783.32   3
   8  -6  -1 41392.4 1716.47   2
   7   6  -1 158.753 52.4310   4
   7  -6  -1 93.8246 99.1257   2
   6   6  -1 2307.82 214.569   4
   6  -6  -1 1569.33 295.997   2
   5  -6  -1 415.179 144.242   2
   5   6  -1 371.918 88.9851   4
   4  -6  -1 722.462 209.280   2
   4   6  -1 584.924 119.996   4
   3   6  -1 96909.6 2521.53   4
   3  -6  -1 91263.6 2694.14   2
   2   6  -1 13170.3 689.678   4
   2  -6  -1 14487.4 796.002   2
  -2  -6   1 12798.1 692.568   4
   1  -6  -1 15996.0 824.370   2
  -1  -6   1 14242.6 774.359   4
  -1  -6   1 15946.9 873.890   2
   0  -6  -1 26915.1 1103.85   2
   0  -6   1 25351.7 1142.84   2
   0  -6   1 23956.7 1066.44   4
  -1  -6  -1 10307.8 645.708   2
   1  -6   1 9644.84 663.414   2
   2   6   1 2689.58 281.253   2
   2   6   1 3024.35 311.154   4
  -2  -6  -1 2776.33 313.126   2
   2  -6   1 2485.39 325.511   2
   3   6   1 7149.95 470.421   2
   3  -6   1 7296.71 575.210   2
   3   6   1 6933.03 460.724   4
   4   6   1 4672.19 361.663   4
   4  -6   1 4000.36 455.007   4
   4   6   1 5212.74 398.589   2
   5  -6   1 2457.09 336.490   2
   5   6   1 2328.05 239.722   4
   5   6   1 2560.75 274.847   2
   5  -6   1 2151.65 326.315   4
   6   6   1 562.979 110.510   4
   6   6   1 518.226 116.376   2
   6  -6   1 808.487 205.090   4
   6  -6   1 439.959 144.183   2
   7  -6   1 9923.98 743.241   2
   7   6   1 9428.00 419.732   4
   8  -6   1 2251.41 360.127   2
   8  -6   1 3076.04 448.911   4
   8   6   1 2443.18 327.917   3
   9  -6   1 4360.07 511.437   2
   9   6   1 3004.95 369.392   3
  10  -6   1 347.731 156.010   2
 -10   6  -1 78.6770 121.675   1
  11  -6   1 6333.98 663.869   2
 -11   6  -1 5889.39 753.037   1
 -12   6  -1 607.812 256.775   1
  12  -6   1 247.706 110.753   2
  13  -6   1-4.89295 93.5700   2
 -13   6  -1 356.740 277.429   1
  14  -7  -1 2427.48 477.347   2
  13  -7  -1 635.620 242.712   2
  12  -7  -1 1761.59 371.701   2
 -12   7   1 1812.39 454.782   1
  11  -7  -1 934.510 264.290   2
 -11   7   1 1490.65 386.655   1
  10   7  -1 2264.73 399.812   3
  10  -7  -1 2287.26 394.333   2
   9   7  -1 7306.24 714.143   3
   9  -7  -1 6782.24 675.597   2
   8  -7  -1 18338.8 1129.70   2
   7  -7  -1 25144.5 1309.42   2
   6   7  -1 12402.2 604.658   4
   6  -7  -1 10588.4 802.818   2
   5   7  -1 11878.2 625.925   4
   5  -7  -1 11146.7 793.591   2
   4   7  -1 43598.8 1425.78   4
   4  -7  -1 36904.5 1591.21   2
   3  -7  -1 663.368 204.188   2
   2  -7  -1 18169.5 984.542   2
  -1  -7   1 48.3995 76.4416   2
   1  -7  -1 34.3038 76.2106   2
   0  -7  -1 2287.76 327.015   2
   0  -7   1 2298.34 348.923   2
   0  -7   1 1928.32 288.567   4
   1  -7   1 6302.13 569.817   2
   1  -7   1 6328.06 554.716   4
  -1  -7  -1 5760.09 527.799   2
   2  -7   1 9268.10 720.662   4
   2  -7   1 10042.3 742.647   2
  -2  -7  -1 11868.0 756.008   2
   3  -7   1 12279.4 845.299   4
   3  -7   1 12302.0 830.846   2
   4  -7   1 4300.05 486.770   2
   4  -7   1 4491.52 509.897   4
   4   7   1 3966.62 360.560   4
   5   7   1 2187.69 252.902   4
   5  -7   1 2104.98 358.293   4
   5  -7   1 1657.73 305.674   2
   6  -7   1 2393.42 387.284   2
   6  -7   1 2013.28 374.984   4
   6   7   1 1990.65 225.839   4
   7  -7   1 200.924 145.732   4
   7  -7   1 466.894 182.957   2
   8  -7   1 389.938 177.595   2
   8   7   1 271.834 108.650   3
   9  -7   1 8805.89 782.735   2
   9   7   1 8797.27 689.992   3
  10  -7   1 49.2811 106.277   2
  11  -7   1-13.9790 181.162   2
 -11   7  -1-132.759 194.193   1
 -12   7  -1 112.116 174.421   1
  12  -7   1 885.368 277.768   2
  13  -7   1-53.8899 108.057   2
  13  -8  -1 254.194 191.703   2
 -12   8   1 266.027 163.700   1
  12  -8  -1 333.482 175.790   2
  11  -8  -1 1299.43 332.554   2
  10  -8  -1 1018.89 272.818   2
  10   8  -1 963.346 272.665   3
   9  -8  -1 588.039 211.157   2
   9   8  -1 285.218 137.107   3
   8  -8  -1 16135.3 1113.02   2
   7  -8  -1 4434.85 549.254   2
   6  -8  -1 15277.7 1043.71   2
   5  -8  -1 18625.4 1121.85   2
   4  -8  -1 740.149 187.466   2
   3  -8  -1 1066.68 253.887   2
   2  -8  -1 10601.6 785.737   2
   1  -8  -1 2192.14 344.328   2
  -1  -8   1 1731.22 320.379   2
   0  -8  -1 2345.31 362.591   2
   0  -8   1 2358.84 373.294   2
   1  -8   1 41.1073 90.5855   2
  -1  -8  -1 126.019 94.8206   2
   2  -8   1 2253.44 366.600   4
  -2  -8  -1 2244.22 347.366   2
   2  -8   1 2019.27 351.885   2
   3  -8   1 464.452 175.320   2
   3  -8   1 580.150 214.644   4
   4  -8   1 10489.0 832.783   2
   4  -8   1 10207.4 856.962   4
   5  -8   1 698.972 219.183   2
   6  -8   1 158.070 165.443   2
   7  -8   1 176.753 140.344   2
   8  -8   1 6088.93 686.323   2
   9  -8   1 6754.37 715.498   2
  10  -8   1 694.589 258.375   2
  11  -8   1 138.952 125.184   2
  12  -8   1 335.639 240.472   2
  13  -8   1 488.138 305.506   2
  11  -9  -1 980.389 313.450   2
  10  -9  -1 4318.61 620.614   2
   9  -9  -1 1056.97 330.304   2
   9   9  -1 346.050 143.091   3
   8  -9  -1 4241.08 585.431   2
   7  -9  -1 111.283 128.344   2
   6  -9  -1 3091.30 467.959   2
   5  -9  -1 12088.6 946.225   2
   4  -9  -1 5961.51 651.414   2
   3  -9  -1 17564.6 1131.02   2
   2  -9  -1 4058.53 524.465   2
  -1  -9   1 8930.41 795.692   2
   1  -9  -1 8796.37 764.435   2
   0  -9   1 5260.38 609.639   2
   0  -9  -1 4223.72 516.701   2
   1  -9   1 1217.00 292.019   2
  -1  -9  -1 1322.17 277.453   2
   2  -9   1 7905.69 748.460   2
  -2  -9  -1 7026.62 665.762   2
   3  -9   1 5569.77 638.470   2
   4  -9   1-62.7710 105.293   2
   5  -9   1 38.1622 82.4158   2
   6  -9   1-121.055 212.997   2
   7  -9   1-130.135 146.383   2
   8  -9   1 1819.44 395.838   2
   9  -9   1-126.863 184.414   2
  10  -9   1 1531.52 388.416   2
  11  -9   1 656.741 274.340   2
  10 -10  -1 869.662 326.288   2
   9 -10  -1 414.805 202.098   2
   8 -10  -1 166.280 180.067   2
   7 -10  -1 8005.99 841.424   2
   6 -10  -1 1613.88 381.948   2
   5 -10  -1 87.2943 115.662   2
   4 -10  -1 533.105 228.571   2
   3 -10  -1 784.537 252.437   2
   2 -10  -1 15328.9 1113.25   2
   1 -10  -1 1941.94 404.561   2
   0 -10   1 16975.3 1196.08   2
   0 -10  -1 15883.5 1124.21   2
   1 -10   1 229.825 165.143   2
  -1 -10  -1-8.99398 122.734   2
   2 -10   1 535.394 188.328   2
   3 -10   1 97.4601 104.604   2
   4 -10   1 532.479 214.037   2
   5 -10   1 912.319 303.546   2
   6 -10   1 169.465 121.215   2
   7 -10   1 328.890 183.112   2
   8 -10   1 55.5464 94.8022   2
   9 -10   1 35.2432 153.385   2
  10 -10   1 693.063 265.920   2
   8 -11  -1 2461.03 508.419   2
   7 -11  -1 106.129 148.579   2
   6 -11  -1-178.786 104.483   2
   5 -11  -1 515.758 257.452   2
   4 -11  -1 322.500 209.546   2
   3 -11  -1 95.7763 112.611   2
   2 -11  -1 8578.06 880.272   2
   1 -11  -1 15054.8 1180.64   2
   0 -11   1 10616.8 1007.13   2
   0 -11  -1 10605.0 969.447   2
  -1 -11  -1-125.848 201.276   2
   1 -11   1 176.882 227.724   2
   2 -11   1-15.6549 134.918   2
   3 -11   1 187.606 113.541   2
   4 -11   1 2523.78 494.601   2
   5 -11   1-162.962 146.311   2
   6 -11   1 1147.46 340.549   2
   7 -11   1 2388.00 506.566   2
   8 -11   1 1427.23 402.213   2
   6 -12  -1 6918.84 880.110   2
   5 -12  -1 110.535 145.811   2
   4 -12  -1 218.701 171.843   2
   3 -12  -1 61.3072 100.769   2
   2 -12  -1 2588.38 498.164   2
   1 -12  -1 287.019 200.416   2
   0 -12  -1 4911.66 711.179   2
   1 -12   1 329.073 148.864   2
  -1 -12  -1 265.736 137.267   2
   2 -12   1-381.269 246.844   2
   3 -12   1-147.879 143.771   2
   4 -12   1 184.329 182.570   2
   5 -12   1 757.403 277.115   2
   6 -12   1 464.782 221.937   2
   4 -13  -1 585.867 280.532   2
   3 -13  -1 3396.88 635.692   2
   2 -13  -1-102.634 212.033   2
   1 -13  -1 3266.04 594.141   2
   0 -13  -1 1053.67 364.176   2
   2 -13   1 185.053 109.840   2
   3 -13   1-52.4887 155.451   2
 -15   0   2 355.336 233.841   1
 -14   0   2 2661.55 574.098   1
 -13   0   2 6441.54 845.146   1
 -12   0   2 10681.5 1049.78   1
  11   0  -2 24122.8 1194.42   3
 -11   0   2 24567.3 1537.67   1
  11   0  -2 21790.5 830.126   5
 -10   0   2 5891.08 688.965   1
 -10   0   2 6306.68 370.520   4
  10   0  -2 5879.31 534.269   3
  10   0  -2 5425.99 358.056   5
  -9   0   2 6380.89 663.885   1
   9   0  -2 5745.78 515.770   3
  -9   0   2 6698.25 377.539   4
  -8   0   2 7917.56 391.369   4
   8   0  -2 7768.89 578.399   3
   7   0  -2 1353.74 221.729   3
  -7   0   2 1655.38 267.011   3
  -7   0   2 1431.25 157.163   4
  -6   0   2 6267.90 482.934   3
   6   0  -2 5682.85 445.798   3
  -6   0   2 5861.77 313.660   4
   5   0  -2-18.1402 40.6668   3
   5   0  -2-36.5879 68.9614   1
   4   0  -2 11494.6 592.588   3
   4   0  -2 14157.3 630.462   1
   3   0  -2 26445.2 907.722   3
   3   0  -2 26314.2 866.326   1
   2   0  -2 3331.26 196.743   5
   2   0  -2 2877.54 192.439   1
   1   0  -2 193278. 4177.88   5
   0   0  -2 5790.93 326.740   5
  -2   0  -2 289244. 5852.58   2
   2   0   2 281151. 6174.80   4
   3   0   2 2924.05 143.515   2
  -3   0  -2 2994.97 261.390   1
   3   0   2 2913.47 246.313   4
   4   0   2 5983.82 366.908   4
  -4   0  -2 5591.01 271.443   3
  -4   0  -2 6093.69 433.691   1
   4   0   2 6065.18 248.927   2
  -5   0  -2 55911.1 1455.20   3
   5   0   2 58791.4 1817.34   5
  -5   0  -2 56499.5 1838.34   1
   5   0   2 58906.4 1603.95   4
   5   0   2 57079.6 1376.79   2
  -6   0  -2 27535.7 917.815   3
   6   0   2 28637.8 839.774   2
   6   0   2 30069.8 1202.56   5
  -6   0  -2 29259.4 1281.94   1
   6   0   2 27599.3 977.120   4
  -7   0  -2 49354.3 1455.62   3
   7   0   2 50349.7 1772.97   5
   7   0   2 49499.8 1336.62   2
  -7   0  -2 46457.5 1860.30   1
   7   0   2 49528.7 1471.98   4
  -8   0  -2 12239.8 632.447   3
   8   0   2 13085.5 641.875   4
   8   0   2 14504.9 860.993   5
   8   0   2 13381.8 573.407   2
  -8   0  -2 11360.4 893.637   1
   9   0   2 11201.5 609.057   4
  -9   0  -2 9656.34 862.011   1
   9   0   2 11133.7 542.154   2
   9   0   2 11769.0 802.012   5
  -9   0  -2 10465.5 618.859   3
  10   0   2 19619.4 1100.49   5
  10   0   2 21090.8 886.934   4
 -10   0  -2 17117.2 1241.53   1
  10   0   2 17666.4 768.848   2
  11   0   2 45.6272 88.0431   5
 -11   0  -2 455.429 231.384   1
 -12   0  -2-94.3533 172.726   1
  12   0   2 270.576 150.926   5
 -13   0  -2-153.340 260.560   1
 -14   0  -2 67.6595 181.017   1
 -15   1   2 87.0455 227.649   1
 -14   1   2 284.174 221.444   1
 -14  -1   2 100.958 175.751   1
 -13  -1   2-73.9782 219.611   1
 -13   1   2 17.7847 124.229   1
 -12  -1   2 13024.2 1184.52   1
  12   1  -2 13301.6 902.799   3
 -12   1   2 11617.9 1089.94   1
 -11  -1   2-59.0377 187.748   1
 -11   1   2 238.899 140.237   1
  11   1  -2 107.581 94.6167   3
 -10   1   2 9960.88 888.380   1
 -10   1   2 10670.7 562.957   4
  10   1  -2 11628.9 766.227   3
 -10  -1   2 9977.34 914.408   1
  -9  -1   2 3525.99 199.281   4
   9   1  -2 3226.97 393.151   3
  -9  -1   2 3764.25 529.206   1
  -9   1   2 3971.74 327.754   4
  -9   1   2 4137.03 541.933   1
  -8   1   2 13228.1 613.636   4
   8  -1  -2 14651.6 802.336   3
  -8  -1   2 13401.6 445.208   4
   8   1  -2 12685.7 766.369   3
  -7  -1   2 13108.8 440.178   4
  -7   1   2 13607.7 607.630   4
   7  -1  -2 14284.6 760.903   3
   7   1  -2 14597.5 781.196   3
  -7  -1   2 14166.9 818.567   3
  -6   1   2 19354.1 740.164   4
  -6   1   2 19650.1 945.521   3
   6  -1  -2 18684.4 866.016   3
   6   1  -2 19910.2 903.757   3
   5   1  -2 44508.7 1516.77   1
   5   1  -2 43489.1 1452.66   3
   4   1  -2 5975.94 408.144   3
   4  -1  -2 7221.03 442.352   3
   4   1  -2 6836.92 446.214   1
   3   1  -2 8116.47 444.317   1
   3   1  -2 8419.45 467.621   3
   2   1  -2 184696. 4161.92   1
   2  -1  -2 177522. 4174.27   3
   1  -1  -2 11658.7 450.541   3
   0  -1  -2 51495.5 1242.00   3
   0   1   2 53868.3 1262.36   3
   1   1   2 130591. 2926.29   1
  -1   1  -2 138937. 3136.88   4
  -1   1  -2 137731. 3177.87   5
  -2   1  -2 16252.2 684.286   5
  -2   1  -2 14447.7 483.699   2
   2  -1   2 15489.3 507.517   2
   2   1   2 14596.4 561.571   1
  -2   1  -2 15026.0 639.628   4
   3  -1   2 3120.91 302.255   5
  -3   1  -2 3025.51 271.532   4
   3  -1   2 3226.14 265.885   4
   3  -1   2 3195.96 203.456   2
   3   1   2 3193.07 268.712   1
  -3  -1  -2 3247.15 287.315   1
  -4  -1  -2 26238.5 1024.99   1
   4  -1   2 26519.0 779.321   2
   4   1   2 24610.6 860.372   4
  -4   1  -2 25874.2 972.257   4
   4  -1   2 26237.1 929.238   4
   4  -1   2 24085.9 999.412   5
  -4   1  -2 25084.5 992.542   1
   4   1   2 26176.1 986.353   1
  -5   1  -2 116750. 2913.95   4
   5   1   2 111393. 2688.81   4
   5  -1   2 116445. 2998.19   5
   5   1   2 104863. 2930.76   1
  -5   1  -2 111001. 2664.87   3
   5  -1   2 115045. 2819.73   4
   5  -1   2 115568. 2619.13   2
  -5  -1  -2 110336. 3034.92   1
  -5   1  -2 113644. 3025.85   1
  -6   1  -2 26.6964 75.5191   4
   6  -1   2 9.40749 50.2793   2
   6   1   2-41.1092 59.3346   4
   6  -1   2 130.296 100.376   5
   6  -1   2 122.765 104.582   4
  -6  -1  -2 1.49822 72.8278   1
  -6   1  -2-6.58352 46.4801   3
  -6   1  -2-74.2412 111.694   1
  -7  -1  -2 3652.88 463.088   1
   7  -1   2 4483.73 380.307   4
   7  -1   2 3876.03 403.188   5
   7   1   2 4187.47 303.539   4
  -7   1  -2 4159.32 392.440   4
   7  -1   2 3946.88 291.712   2
  -7   1  -2 4300.03 355.298   3
  -7   1  -2 3979.25 465.607   1
  -8   1  -2 2334.21 309.175   4
   8   1   2 2345.97 229.284   4
  -8   1  -2 2139.23 363.126   1
   8  -1   2 2401.86 341.147   5
  -8   1  -2 2025.04 259.909   3
   8  -1   2 2249.36 233.856   2
  -8  -1  -2 1865.35 360.461   1
   8  -1   2 2908.76 312.726   4
   9  -1   2 30.3589 50.3948   2
  -9   1  -2-43.3869 110.878   3
  -9  -1  -2 310.315 191.082   1
  -9   1  -2 18.7475 123.785   1
   9  -1   2 39.0028 94.4372   5
   9   1   2 54.4493 50.5476   4
   9  -1   2 164.668 99.5222   4
 -10  -1  -2 8559.09 873.246   1
 -10   1  -2 8009.57 824.983   1
  10   1   2 8283.42 453.371   2
  10  -1   2 7969.90 570.682   4
  10  -1   2 7540.28 656.054   5
  10   1   2 7658.67 450.285   4
  10  -1   2 7438.89 499.563   2
  10   1   2 7435.06 672.458   5
 -11  -1  -2 511.104 265.120   1
  11  -1   2-3.06659 64.1836   2
 -11   1  -2 385.409 207.126   1
  11  -1   2 336.691 129.207   4
  11   1   2-9.15564 79.5760   5
 -12   1  -2 674.283 221.201   1
 -12  -1  -2 405.244 188.983   1
  12   1   2 990.474 256.999   5
 -13   1  -2-178.611 193.111   1
 -14   1  -2 84.8288 168.762   1
 -14   2   2 1105.58 402.301   1
 -13   2   2 210.202 121.254   1
  13   2  -2 398.984 181.748   3
  12   2  -2 399.641 140.798   3
 -12   2   2 306.254 183.507   1
  11   2  -2-26.3573 62.3837   3
 -11   2   2-146.204 217.963   1
 -10   2   2 7195.45 751.012   1
  10   2  -2 6739.23 588.717   3
  -9   2   2 12731.7 682.081   4
   9   2  -2 13403.1 832.886   3
   8   2  -2 2482.34 338.894   3
  -8   2   2 2773.62 402.315   1
  -8   2   2 2834.76 294.525   4
   7   2  -2 14661.6 802.914   3
  -7   2   2 13974.4 679.936   4
   6   2  -2 84.9924 78.8142   3
  -6   2   2 94.9405 71.4106   4
   5   2  -2 20568.7 900.322   3
  -5   2   2 22336.7 823.957   4
   5   2  -2 24288.8 1024.25   1
  -5  -2   2 18840.7 548.259   4
  -4  -2   2 9898.96 370.152   4
   4   2  -2 9850.90 589.898   1
  -3  -2   2 3583.58 216.787   4
   2   2  -2 21815.5 726.207   4
   1   2  -2 135965. 3118.79   4
   0   2  -2 387984. 8218.57   4
  -1  -2  -2 319692. 6650.00   2
   1  -2   2 317953. 6870.50   2
  -2  -2  -2 55261.3 1271.02   2
  -2   2  -2 56420.4 1460.05   2
   2  -2   2 55647.8 1478.41   2
  -2   2  -2 59730.7 1625.76   4
  -2   2  -2 54942.6 1656.23   5
   3   2   2 2289.49 244.322   1
  -3   2  -2 2746.61 283.876   5
  -3   2  -2 2193.20 248.708   4
   3  -2   2 2117.92 197.917   2
   3  -2   2 2212.72 237.991   4
  -3   2  -2 2198.50 192.499   2
   3   2   2 2015.25 104.169   2
   4  -2   2 14313.5 681.272   4
   4  -2   2 13601.4 569.210   2
  -4   2  -2 14497.1 723.052   5
   4   2   2 12827.1 378.693   2
   4   2   2 14190.4 712.773   1
   4   2   2 12779.9 393.678   3
  -4   2  -2 13232.2 684.567   4
  -5   2  -2 12423.5 687.039   4
   5  -2   2 11849.0 552.936   2
   5   2   2 11595.1 702.356   1
   5  -2   2 12141.2 645.940   4
   5   2   2 12991.5 556.769   4
   5   2   2 12031.8 400.912   3
  -6   2  -2 102876. 2974.28   1
   6   2   2 105026. 2496.24   4
   6   2   2 100306. 2317.34   3
  -6   2  -2 107175. 2869.09   4
   6  -2   2 107137. 2599.28   2
   6  -2   2 106053. 2770.84   4
  -7   2  -2 2641.76 373.097   1
   7  -2   2 3085.57 289.994   2
  -7   2  -2 3187.32 321.366   3
   7  -2   2 3113.52 321.489   4
   7   2   2 2904.48 237.371   4
  -8   2  -2 41917.5 1795.37   1
   8  -2   2 42590.6 1496.16   4
   8  -2   2 39038.4 1336.08   2
   8   2   2 40215.5 1169.61   4
  -8   2  -2 40215.8 1460.93   3
   9  -2   2 12210.1 746.582   4
   9  -2   2 10984.2 633.481   2
   9   2   2 10845.9 483.380   4
  10  -2   2 14088.9 834.146   4
  10  -2   2 13458.6 748.346   2
 -10   2  -2 12846.8 1047.95   1
 -11   2  -2 363.719 190.163   1
  11  -2   2 196.067 105.379   2
  11  -2   2 327.254 132.768   4
  12   2   2 1013.72 266.797   5
 -12   2  -2 1382.12 387.933   1
 -13   2  -2 2001.74 489.297   1
 -14   2  -2 1441.38 437.651   1
  15  -3  -2 296.666 145.049   2
 -14   3   2 638.507 334.872   1
 -13   3   2 2015.48 469.479   1
  13   3  -2 1940.77 359.662   3
 -12   3   2 1242.14 344.569   1
  12   3  -2 1526.36 310.905   3
  11   3  -2 76.3675 69.2593   3
 -11   3   2-124.760 209.702   1
 -10   3   2-141.228 157.382   1
  10   3  -2-11.6049 122.922   3
   9   3  -2 21866.2 1117.02   3
  -9   3   2 21951.2 1275.66   1
   8   3  -2 72.8387 85.6370   3
  -8   3   2-120.176 95.9400   1
   7   3  -2 5120.97 472.210   3
  -6   3   2 27424.3 1051.58   4
   6   3  -2 25312.2 1127.87   3
  -5  -3   2 1472.29 111.397   4
   5   3  -2 1176.90 202.714   3
  -5   3   2 1537.09 220.086   4
  -4  -3   2 5154.90 262.675   4
   3   3  -2 6837.01 362.387   4
  -3  -3   2 6434.61 330.833   4
  -2  -3   2 72.7835 37.3749   4
   2   3  -2 0.86182 30.4301   4
   1  -3  -2 45495.2 1268.58   2
   1   3  -2 44471.4 1306.13   4
   0   3  -2 298.526 95.8259   4
   0  -3  -2 383.743 79.9314   2
  -1  -3  -2 5345.70 288.993   2
  -1   3  -2 5148.18 381.968   4
   1  -3   2 5976.96 389.067   2
  -2  -3  -2 5037.75 273.592   2
   2  -3   2 5169.55 361.103   2
   2   3   2 5040.91 249.452   2
  -2   3  -2 5529.03 404.059   4
  -3   3  -2 33469.0 1079.50   2
   3  -3   2 35166.2 1128.09   2
   3   3   2 33201.1 875.343   2
  -3   3  -2 33159.0 1240.41   4
   4   3   2 390.602 113.092   1
  -4   3  -2 513.220 146.997   4
   4   3   2 411.887 64.6196   2
  -4   3  -2 183.099 79.0265   5
   4  -3   2 403.620 124.203   4
   4  -3   2 373.138 107.821   2
   5   3   2 95802.1 2212.47   3
   5  -3   2 98315.7 2625.90   4
   5   3   2 96510.7 2156.90   2
   5  -3   2 90554.5 2458.67   2
  -5   3  -2 92474.8 2646.33   5
   6   3   2 10764.5 444.375   3
  -6   3  -2 10110.9 665.883   5
   6  -3   2 9983.63 577.504   2
   6   3   2 10789.4 429.013   2
   6  -3   2 10762.6 667.436   4
   6   3   2 10563.7 499.927   4
   7  -3   2 10772.8 683.139   4
   7   3   2 9862.29 438.370   2
   7   3   2 9524.95 427.752   3
   7  -3   2 9732.33 584.510   2
  -7   3  -2 9255.48 733.759   1
   7   3   2 9667.05 446.539   4
   8   3   2 1605.66 156.288   4
   8  -3   2 1694.88 250.639   2
  -8   3  -2 1428.46 315.895   1
   8   3   2 1499.16 167.450   3
   8  -3   2 1996.14 299.494   4
  -9   3  -2 1295.28 305.149   1
   9  -3   2 1713.19 256.583   2
   9  -3   2 1418.66 281.359   4
   9   3   2 1504.81 136.176   4
  10  -3   2 58.4534 56.5289   2
 -10   3  -2-20.9831 136.364   1
  10  -3   2 87.3450 112.343   4
  11  -3   2 134.971 54.1808   2
  11  -3   2 167.995 126.459   4
 -11   3  -2 250.330 185.831   1
 -12   3  -2 8658.22 959.184   1
 -13   3  -2 190.929 248.848   1
 -14   3  -2 815.272 334.950   1
  15  -4  -2 286.306 170.983   2
  14  -4  -2 3232.23 500.158   2
 -14   4   2 3409.12 650.862   1
  13  -4  -2 122.631 70.9144   2
  13   4  -2 171.193 99.3903   3
 -13   4   2 319.188 229.066   1
  12   4  -2 203.299 134.961   3
 -12   4   2 174.600 139.801   1
 -11   4   2 3427.80 560.026   1
  11   4  -2 3009.32 438.874   3
  10   4  -2 2582.44 390.442   3
 -10   4   2 1979.36 400.027   1
  -9   4   2 6119.86 662.374   1
   9   4  -2 5206.52 539.008   3
   8   4  -2 7162.87 617.148   3
  -7   4   2 14536.7 523.815   5
   7   4  -2 16212.2 917.801   3
   6   4  -2 13318.6 795.859   3
  -5  -4   2 6385.78 305.630   4
  -4  -4   2 721.346 107.487   4
   4   4  -2 610.542 109.397   4
  -3  -4   2 234.747 63.7910   4
   3   4  -2 163.226 66.8460   4
   2   4  -2 9295.34 496.407   4
  -2  -4   2 8531.81 463.314   4
   1   4  -2 109058. 2644.84   4
   1  -4  -2 99669.6 2553.95   2
   0  -4  -2 123.611 61.4632   2
   0   4  -2 244.893 100.269   4
   0  -4   2 271.319 105.021   2
  -1   4  -2 26434.8 1085.73   4
   1  -4   2 29791.5 1113.81   2
   1   4   2 29260.6 926.709   2
   2  -4   2 54722.0 1644.16   2
  -2  -4  -2 53926.3 1453.87   2
   2   4   2 52512.7 1370.88   2
   3  -4   2 2087.21 258.958   2
  -3   4  -2 1820.36 227.138   2
   3   4   2 2089.55 179.304   2
   4  -4   2 1303.24 218.135   4
  -4   4  -2 925.426 169.388   2
   4   4   2 995.635 126.116   2
   4  -4   2 1220.47 202.837   2
   5  -4   2 4384.76 438.313   4
  -5   4  -2 4025.58 412.035   5
   5  -4   2 3839.06 362.427   2
   5   4   2 3955.89 251.509   2
   6  -4   2 6105.37 480.766   2
   6  -4   2 7400.45 574.490   4
  -6   4  -2 6832.48 549.613   5
   6   4   2 6017.94 329.782   2
   6   4   2 6898.60 395.708   3
   7   4   2 2638.51 227.426   4
   7  -4   2 2982.73 380.143   4
   7   4   2 2759.03 223.297   2
   7   4   2 2582.39 235.319   3
   7  -4   2 2720.87 325.841   2
   8  -4   2 30715.5 1383.71   4
  -8   4  -2 26452.2 1438.71   1
   8   4   2 29478.2 863.934   4
   8   4   2 29677.5 982.519   3
   8   4   2 29815.1 950.366   2
   8  -4   2 30192.3 1263.70   2
  -9   4  -2 11056.8 927.824   1
   9  -4   2 11825.6 763.297   2
   9   4   2 11781.1 546.886   3
   9  -4   2 11524.1 827.726   4
  10  -4   2 6045.17 600.791   4
  10  -4   2 5131.06 511.000   2
 -11   4  -2 617.605 246.665   1
  11  -4   2 557.563 163.856   2
  11  -4   2 651.479 229.250   4
 -12   4  -2 2083.50 489.901   1
 -13   4  -2 1678.19 447.039   1
  15  -5  -2 67.4298 135.851   2
  14  -5  -2 579.204 226.698   2
 -14   5   2 456.966 277.930   1
 -13   5   2 7399.71 920.787   1
  13  -5  -2 6417.56 706.164   2
  12  -5  -2 1083.25 301.490   2
  12   5  -2 880.663 245.244   3
 -12   5   2 1255.69 365.313   1
  11  -5  -2 313.552 140.403   2
  11   5  -2 214.891 177.939   3
 -11   5   2 254.499 178.637   1
  10   5  -2 19253.6 1163.19   3
 -10   5   2 20774.1 1353.55   1
  10  -5  -2 21975.2 1206.05   2
   9  -5  -2 11604.9 835.467   2
   9   5  -2 9796.36 781.452   3
   8  -5  -2 323.108 157.770   2
   8   5  -2 299.894 184.204   3
  -8   5   2 149.347 54.2646   5
   7   5  -2 184.239 117.732   3
   7  -5  -2 249.031 158.272   2
   6  -5  -2 5854.81 524.487   2
   5   5  -2 30456.4 1014.48   4
  -5  -5   2 30825.6 972.592   4
   4   5  -2 4082.07 315.488   4
   4  -5  -2 4311.75 401.124   2
  -4  -5   2 3314.68 278.250   4
   3  -5  -2 28692.9 1121.18   2
   3   5  -2 27180.4 1004.14   4
  -3  -5   2 29416.2 1003.92   4
  -2  -5   2 24297.6 939.823   4
   2   5  -2 24151.8 957.758   4
   2  -5  -2 24841.6 1001.51   2
   1   5  -2-6.33918 64.0199   4
  -1  -5   2 176.867 64.3906   4
   1  -5  -2 195.869 74.4842   2
   0  -5   2 57051.0 1819.66   2
   0  -5  -2 57310.2 1657.53   2
   1  -5   2 2496.89 314.713   2
  -1  -5  -2 2860.95 277.709   2
   1   5   2 3011.46 266.419   2
   2  -5   2 112016. 3155.29   2
  -2  -5  -2 118455. 2977.17   2
   3  -5   2 7829.74 563.965   2
   3   5   2 7562.12 413.529   2
   4   5   2 1422.89 169.606   2
   4  -5   2 1312.60 230.806   2
   4  -5   2 1343.48 253.197   4
   5   5   2 266.184 71.8883   2
   5  -5   2 279.994 118.164   2
   5  -5   2 476.545 168.537   4
   6   5   2 5603.41 348.535   2
   6  -5   2 4990.79 476.890   2
   6  -5   2 5557.57 541.174   4
   7  -5   2 4310.68 450.751   2
   7   5   2 3904.82 287.820   2
   7   5   2 4266.68 354.811   3
   7  -5   2 4126.67 475.394   4
   8   5   2 2641.85 274.911   3
   8  -5   2 2317.15 338.219   2
   8   5   2 2331.87 196.453   4
  -9   5  -2 333.818 162.981   1
   9  -5   2 271.456 149.899   4
   9  -5   2 440.836 168.017   2
 -10   5  -2 2530.94 479.988   1
  10  -5   2 3039.47 475.602   4
  10  -5   2 2847.68 403.658   2
 -11   5  -2 3657.41 595.578   1
  11  -5   2 4142.38 508.386   2
  12  -5   2 445.803 194.254   2
 -12   5  -2-104.829 186.836   1
 -13   5  -2 2903.99 604.678   1
  15  -6  -2 777.298 277.360   2
  14  -6  -2 209.237 129.042   2
 -13   6   2 3173.36 608.890   1
  13  -6  -2 2842.28 487.924   2
  12   6  -2 2919.68 461.715   3
  12  -6  -2 3001.70 482.837   2
 -12   6   2 3651.30 605.488   1
  11  -6  -2 1475.63 326.017   2
  11   6  -2 961.930 278.841   3
 -11   6   2 627.938 240.322   1
  10  -6  -2 17572.4 1099.16   2
  10   6  -2 16094.8 1082.17   3
   9   6  -2 28199.3 1469.05   3
   9  -6  -2 29317.8 1437.97   2
   8  -6  -2 4016.43 483.685   2
   8   6  -2 3458.65 484.685   3
   7  -6  -2 3365.56 431.961   2
   6   6  -2 432.928 99.5553   4
   6  -6  -2 514.734 168.349   2
   5   6  -2 2927.21 285.387   4
   5  -6  -2 3107.55 372.278   2
   4  -6  -2 98.0655 108.769   2
  -4  -6   2 59.9389 68.6407   4
   4   6  -2-19.6465 50.9920   4
  -3  -6   2 8026.36 508.900   4
   3   6  -2 6997.55 486.057   4
   3  -6  -2 8158.92 587.967   2
   2   6  -2 14720.6 772.937   4
  -2  -6   2 14254.5 750.781   4
  -1  -6   2 35436.0 1346.10   4
   1  -6  -2 39322.1 1400.34   2
   0  -6  -2 21579.8 955.534   2
   0  -6   2 20365.0 1036.63   2
   0  -6   2 18541.6 933.658   4
   1  -6   2 47856.8 1790.03   2
  -1  -6  -2 51069.5 1674.22   2
   2   6   2 4054.92 332.572   2
   2  -6   2 4107.06 438.221   2
  -2  -6  -2 4578.17 403.561   2
   3  -6   2 1775.95 293.800   2
   3   6   2 1553.13 199.182   2
   4  -6   2 2466.36 355.661   4
   4   6   2 2425.92 251.759   2
   4  -6   2 2784.79 369.583   2
   5  -6   2 1866.19 303.714   2
   5   6   2 1850.52 215.401   2
   6  -6   2 71.5328 67.6993   2
   6   6   2-27.6106 58.5678   4
   6   6   2 177.448 71.7129   2
   6  -6   2 243.965 139.994   4
   7  -6   2 1709.91 313.015   2
   7  -6   2 1271.66 285.686   4
   7   6   2 825.236 172.907   3
   8   6   2 4382.49 395.802   3
   8  -6   2 4876.54 577.421   4
   8  -6   2 4702.80 514.884   2
   9  -6   2 1566.94 346.338   4
   9  -6   2 1683.33 323.053   2
 -10   6  -2 338.233 175.105   1
  10  -6   2 478.956 198.900   4
  10  -6   2 200.290 149.806   2
 -11   6  -2 1610.53 401.015   1
  11  -6   2 1472.21 320.918   2
  12  -6   2 217.717 152.787   2
 -12   6  -2-41.2526 146.969   1
  14  -7  -2 198.130 188.654   2
  13  -7  -2 849.061 292.757   2
  12  -7  -2 363.745 192.515   2
 -12   7   2 51.2328 138.016   1
  11  -7  -2-8.75012 86.0602   2
 -11   7   2 94.1919 184.570   1
  11   7  -2-52.7493 94.0817   3
  10   7  -2 2719.09 452.737   3
  10  -7  -2 2745.02 449.179   2
   9  -7  -2 26969.7 1436.67   2
   9   7  -2 29262.8 1553.37   3
   8  -7  -2 500.253 221.053   2
   7  -7  -2 18378.4 1092.95   2
   6   7  -2 33079.2 1188.40   4
   6  -7  -2 35945.5 1552.66   2
   5   7  -2 94.7986 75.2609   4
   5  -7  -2-45.8916 99.9463   2
   4  -7  -2 1215.33 263.988   2
   3  -7  -2 1701.25 288.633   2
  -3  -7   2 1812.38 260.488   4
   2  -7  -2 3709.01 425.599   2
  -2  -7   2 3974.18 399.236   4
   1  -7  -2 977.772 219.483   2
  -1  -7   2 866.549 202.152   4
   0  -7   2 422.335 131.603   4
   0  -7   2 157.997 112.528   2
   0  -7  -2 249.468 118.463   2
   1  -7   2 20354.8 1081.33   4
   1  -7   2 23226.4 1191.50   2
  -1  -7  -2 23814.6 1093.62   2
   2  -7   2 164.740 92.9644   4
   2  -7   2 177.890 111.355   2
  -2  -7  -2 153.422 80.4699   2
   3  -7   2 78.4841 68.5113   2
   3  -7   2-0.78399 87.9846   4
   4  -7   2 3068.63 413.159   4
   4  -7   2 3005.11 415.889   2
   5  -7   2 381.556 123.931   2
   5  -7   2 496.749 187.824   4
   5   7   2 352.724 101.602   4
   6  -7   2 7692.89 720.700   4
   6  -7   2 8405.68 714.980   2
   7  -7   2 22209.6 1241.52   2
   7  -7   2 21611.0 1309.09   4
   8  -7   2 6420.71 652.352   2
   8  -7   2 5927.21 673.593   4
   9  -7   2 1223.26 290.363   2
   9  -7   2 1607.79 368.096   4
  10  -7   2 777.483 230.111   2
 -11   7  -2 88.2163 152.062   1
  11  -7   2 221.559 163.414   2
  12  -7   2 27.8830 174.025   2
 -12   7  -2-12.2045 197.415   1
  13  -8  -2 263.338 169.847   2
  12  -8  -2 544.219 233.633   2
 -12   8   2 532.513 293.085   1
  11  -8  -2 2711.64 478.164   2
  11   8  -2 2893.77 504.351   3
  10   8  -2 254.791 108.201   3
  10  -8  -2 44.1206 117.876   2
   9  -8  -2 1104.67 302.734   2
   9   8  -2 1327.64 327.255   3
   8  -8  -2-238.362 155.505   2
   7  -8  -2 12434.4 953.251   2
   6  -8  -2 32454.6 1577.66   2
   5  -8  -2 8345.89 733.438   2
   4  -8  -2 32382.3 1515.08   2
   3  -8  -2 7876.66 679.791   2
   2  -8  -2 2579.01 379.923   2
  -2  -8   2 2218.83 355.114   4
   1  -8  -2 416.138 148.671   2
  -1  -8   2 202.549 115.240   4
   0  -8   2 584.406 182.715   2
   0  -8  -2 566.430 189.028   2
   0  -8   2 397.976 152.245   4
  -1  -8  -2 1313.80 261.927   2
   1  -8   2 1105.58 247.156   4
   1  -8   2 1480.68 298.813   2
   2  -8   2 343.338 177.419   2
   2  -8   2 440.825 185.721   4
  -2  -8  -2 349.696 120.977   2
   3  -8   2 1062.90 256.198   2
   3  -8   2 1084.97 272.074   4
   4  -8   2 1875.84 353.933   2
   4  -8   2 1793.48 335.805   4
   5  -8   2 2481.69 418.678   2
   5  -8   2 2102.41 386.352   4
   6  -8   2 13699.3 1033.13   4
   6  -8   2 11233.8 912.601   2
   7  -8   2 1657.05 339.923   2
   7  -8   2 2149.62 414.116   4
   8  -8   2-12.5102 91.4976   2
   8  -8   2-73.1504 156.061   4
   9  -8   2 605.305 220.675   2
  10  -8   2 390.170 173.471   2
 -11   8  -2 256.026 196.845   1
  11  -8   2 229.006 159.845   2
  12  -8   2-70.2594 121.216   2
  11  -9  -2 467.853 210.880   2
  10  -9  -2 510.769 219.585   2
  10   9  -2 542.924 242.096   3
   9   9  -2 1678.66 406.433   3
   9  -9  -2 1428.91 353.141   2
   8  -9  -2-217.064 223.135   2
   7  -9  -2 271.230 101.417   2
   6  -9  -2 7878.81 780.250   2
   5  -9  -2 3503.50 501.394   2
   4  -9  -2 4905.24 580.807   2
   3  -9  -2 30871.5 1532.07   2
   2  -9  -2 18140.6 1119.39   2
   1  -9  -2 13343.5 945.686   2
  -1  -9   2 10235.4 822.863   4
   0  -9  -2 559.651 175.251   2
   0  -9   2 889.118 209.178   4
   0  -9   2 1065.80 292.574   2
   1  -9   2 3537.23 513.799   2
  -1  -9  -2 3245.54 440.362   2
   1  -9   2 3124.44 459.419   4
   2  -9   2 6928.74 724.569   2
  -2  -9  -2 7899.69 700.887   2
   2  -9   2 6575.56 688.675   4
   3  -9   2 85.5348 94.4303   4
   3  -9   2 161.992 142.300   2
   4  -9   2 1046.07 273.006   2
   4  -9   2 1579.32 336.167   4
   5  -9   2 878.133 293.431   2
   5  -9   2 857.990 257.100   4
   6  -9   2 110.738 140.033   4
   6  -9   2 124.640 109.822   2
   7  -9   2 902.712 269.805   2
   8  -9   2 2540.41 477.779   2
   9  -9   2 82.0030 123.699   2
  10  -9   2-21.9982 109.235   2
  11  -9   2 114.705 99.3004   2
  10 -10  -2 265.232 154.615   2
  10  10  -2 358.038 226.889   3
   9 -10  -2 476.393 254.805   2
   8 -10  -2-521.363 228.510   2
   7 -10  -2 398.463 173.718   2
   6 -10  -2-53.6484 185.471   2
   5 -10  -2 642.885 222.927   2
   4 -10  -2 213.819 156.590   2
   3 -10  -2 2388.22 438.330   2
   2 -10  -2 13144.1 1020.97   2
   1 -10  -2 10023.2 870.625   2
   0 -10  -2 16916.6 1153.12   2
   1 -10   2 7055.83 774.869   2
  -1 -10  -2 5935.80 650.119   2
   2 -10   2 7848.92 827.360   2
  -2 -10  -2 6845.66 705.222   2
   3 -10   2 3433.95 560.175   2
   4 -10   2-24.4606 134.951   2
   5 -10   2 1540.58 380.028   2
   6 -10   2 310.316 183.836   2
   7 -10   2 680.859 276.696   2
   8 -10   2 104.877 180.912   2
   9 -10   2 453.146 256.244   2
  10 -10   2 114.010 156.622   2
   8 -11  -2 838.984 293.722   2
   7 -11  -2-6.00178 108.963   2
   6 -11  -2 1276.21 346.268   2
   5 -11  -2 913.363 296.439   2
   4 -11  -2 6198.49 741.867   2
   3 -11  -2 293.114 221.789   2
   2 -11  -2 2509.03 465.214   2
   1 -11  -2 2403.29 465.697   2
   0 -11  -2 386.937 240.920   2
   1 -11   2 3132.50 575.044   2
  -1 -11  -2 2679.67 466.023   2
  -2 -11  -2 2829.07 475.820   2
   2 -11   2 2949.03 524.511   2
   3 -11   2 764.549 289.315   2
   4 -11   2 4512.64 659.643   2
   5 -11   2 1688.79 424.549   2
   6 -11   2-265.942 229.327   2
   7 -11   2 591.484 263.059   2
   8 -11   2-131.778 177.606   2
   6 -12  -2 2114.90 501.012   2
   5 -12  -2 9753.24 1025.54   2
   4 -12  -2 1630.81 404.782   2
   3 -12  -2 3648.15 600.011   2
   2 -12  -2 2246.88 488.666   2
   1 -12  -2 107.590 164.918   2
   0 -12  -2 1355.79 356.980   2
  -1 -12  -2 945.211 295.637   2
   2 -12   2 174.444 227.724   2
   3 -12   2 644.807 280.871   2
   4 -12   2 918.108 351.732   2
   5 -12   2 604.774 254.637   2
   4 -13  -2-27.8452 166.888   2
   3 -13  -2 711.469 340.308   2
   2 -13  -2 561.048 314.517   2
   1 -13  -2 1909.50 464.136   2
   0 -13  -2 764.351 281.920   2
   0 -14  -2 204.164 106.134   2
 -15   0   3-206.887 247.064   1
 -14   0   3-176.527 235.884   1
 -13   0   3 41.8769 115.941   1
  12   0  -3-29.8540 92.6615   3
 -12   0   3 178.781 211.104   1
 -11   0   3 211.317 173.057   1
  11   0  -3 95.6375 135.958   3
 -10   0   3-158.736 230.266   1
  10   0  -3 2.87158 70.2487   3
   9   0  -3 5.49818 73.0090   3
  -9   0   3 91.9388 76.8564   4
  -9   0   3 45.4130 158.659   1
   8   0  -3-60.3941 93.6079   3
  -8   0   3-22.1075 49.0634   4
  -8   0   3-9.28389 72.4341   1
  -7   0   3-0.35798 75.5921   1
   7   0  -3-35.3277 83.8757   3
   6   0  -3-69.5129 41.0626   1
  -6   0   3 26.7889 53.3169   1
  -5   0   3 46.6680 55.2630   1
   5   0  -3 12.0478 63.9987   3
   5   0  -3-10.4820 39.2602   1
  -4   0   3-45.6529 51.7707   1
   4   0  -3-13.9641 51.8536   3
   4   0  -3-15.0550 42.0414   1
   3   0  -3 33.0299 36.6403   3
   3   0  -3 47.2922 35.0833   5
   3   0  -3 5.73916 36.7225   1
  -3   0   3 55.0277 41.1162   1
  -2   0   3 34.1841 30.0983   1
   2   0  -3 6.18732 37.8903   3
   2   0  -3 55.0956 28.6412   1
   2   0  -3 57.1877 45.5360   5
   1   0  -3-33.9729 56.6385   5
   1   0  -3 18.0389 51.2946   3
   0   0  -3-10.1206 34.4354   3
  -1   0  -3 107.046 31.7000   1
  -2   0  -3 23.7290 19.0055   2
  -2   0  -3 80.8142 48.6191   1
   3   0   3-47.2165 66.3012   5
  -3   0  -3 89.0111 23.4844   2
  -3   0  -3-28.1690 33.4678   1
  -4   0  -3-13.4979 55.8855   1
   4   0   3 7.80454 88.6999   5
  -4   0  -3 23.1552 28.9007   3
   4   0   3-13.6948 20.2134   2
   5   0   3 22.8673 16.4119   2
  -5   0  -3 63.2753 37.4141   3
  -5   0  -3 112.308 66.7065   1
   5   0   3 45.0484 101.583   4
   5   0   3 12.1316 52.2862   5
  -6   0  -3 3.93617 29.8049   3
   6   0   3 43.5662 82.6478   5
   6   0   3 9.19987 61.2837   4
  -6   0  -3-122.882 113.400   1
   6   0   3 43.8324 35.0979   2
   7   0   3-24.2040 92.6364   5
   7   0   3-24.7128 50.2442   4
  -7   0  -3 28.9183 30.2556   3
   7   0   3 29.0484 37.2044   2
  -7   0  -3 125.079 118.251   1
   8   0   3 118.743 146.572   5
   8   0   3 111.092 57.0899   4
  -8   0  -3 14.8927 31.6778   3
   8   0   3 29.6048 39.4390   2
  -8   0  -3-37.4940 81.2355   1
   9   0   3-136.841 172.837   5
   9   0   3-32.4963 48.4407   2
   9   0   3 34.7158 83.4718   4
  -9   0  -3-42.1679 180.139   1
  10   0   3-131.333 138.529   5
  10   0   3-12.9808 54.5360   4
 -10   0  -3 19.7469 128.293   1
  11   0   3-180.309 163.355   5
 -11   0  -3-38.8623 167.490   1
 -12   0  -3-100.206 243.876   1
  12   0   3-210.392 163.748   5
 -13   0  -3 341.773 202.766   1
 -14   0  -3-10.4647 170.600   1
 -15   1   3 558.117 283.062   1
 -14   1   3 993.912 408.476   1
  13   1  -3 2845.85 437.483   3
 -13   1   3 4048.63 668.884   1
 -13  -1   3 3432.20 640.544   1
  12   1  -3-24.1342 91.1071   3
 -12  -1   3-180.999 183.249   1
 -12   1   3-36.3448 158.922   1
  11   1  -3 2101.35 367.696   3
 -11   1   3 2168.47 444.263   1
 -11  -1   3 2364.48 460.912   1
 -10   1   3 14266.9 1078.36   1
 -10  -1   3 13912.7 499.334   4
 -10   1   3 13872.5 679.814   4
  10  -1  -3 14315.6 904.652   3
  10   1  -3 14241.6 918.018   3
 -10  -1   3 14401.4 1091.42   1
  -9  -1   3 4916.57 601.309   1
  -9   1   3 4926.10 381.686   4
   9  -1  -3 4545.47 482.204   3
   9   1  -3 5156.06 515.247   3
  -9  -1   3 4855.77 271.905   4
  -9   1   3 5267.60 602.272   1
  -8   1   3 885.571 234.302   1
   8  -1  -3 569.534 158.815   3
  -8  -1   3 927.328 116.741   4
   8   1  -3 1383.06 252.519   3
  -8   1   3 833.176 147.953   4
  -8  -1   3 1162.53 271.559   1
  -7  -1   3 61940.4 2117.22   1
  -7   1   3 55477.7 2014.11   1
   7  -1  -3 63549.9 1990.18   3
   7   1  -3 55762.1 1942.61   3
  -6  -1   3 13462.1 803.264   1
  -6   1   3 13198.7 773.679   1
   6  -1  -3 13772.6 770.164   3
   6   1  -3 13706.2 766.958   3
  -5  -1   3 14008.7 760.864   1
   5  -1  -3 13777.0 734.126   3
   5   1  -3 13915.6 743.677   3
  -5   1   3 13358.9 713.713   1
   5   1  -3 14703.5 744.170   1
   4  -1  -3 292.666 113.109   3
   4   1  -3 255.037 94.3283   1
   4   1  -3 196.149 67.0725   3
  -4  -1   3 92.2096 53.9117   1
  -4   1   3 192.951 80.3738   1
  -3   1   3 11660.2 446.585   5
   3   1  -3 11211.3 529.555   1
  -3   1   3 10627.1 491.997   1
   3  -1  -3 10316.1 552.888   3
   2   1  -3 212326. 4436.65   1
   2  -1  -3 210977. 4561.27   3
   2   1  -3 199510. 4606.37   3
  -1   1   3 113067. 2590.84   3
   1  -1  -3 104479. 2540.79   3
   0   1  -3 81516.4 2222.48   5
   0   1   3 84775.6 2001.14   3
   0  -1  -3 85810.8 1985.54   3
   1   1   3 7523.12 307.756   1
  -1   1  -3 7090.55 473.678   5
  -1   1  -3 7553.65 363.921   2
  -1  -1  -3 7717.92 296.936   3
   1   1   3 7626.26 307.939   3
  -2   1  -3 60.0996 30.7685   2
  -2   1  -3 102.380 75.4096   5
   2   1   3 50.1761 36.2223   1
  -3   1  -3 32516.3 1081.43   1
   3  -1   3 30106.9 1124.22   4
  -3   1  -3 35159.5 915.302   2
   3  -1   3 32086.0 934.937   2
  -3  -1  -3 31522.2 1085.01   1
   3  -1   3 33424.2 1265.92   5
   3   1   3 32123.4 1054.74   1
   4  -1   3 6381.85 511.179   5
   4   1   3 5646.53 411.711   4
  -4  -1  -3 6086.57 448.069   1
   4  -1   3 5232.45 407.361   4
   4  -1   3 5628.17 309.663   2
  -4   1  -3 5655.88 422.030   1
   4   1   3 6129.11 425.599   1
   5   1   3-18.1854 66.5436   4
   5  -1   3 153.664 123.758   5
   5   1   3-38.3916 68.9656   1
  -5   1  -3-33.1391 78.9779   1
  -5  -1  -3-71.0913 95.9530   1
   5  -1   3-20.3269 52.1934   4
   5  -1   3 32.7479 49.9215   2
   6  -1   3 6645.59 478.737   4
  -6   1  -3 5603.55 358.035   3
  -6  -1  -3 5640.12 533.647   1
   6  -1   3 6036.60 342.277   2
  -6   1  -3 5906.60 529.512   1
   6   1   3 5909.12 422.516   4
   6  -1   3 6054.16 541.848   5
   7  -1   3 836.745 133.052   2
  -7  -1  -3 560.437 168.495   1
   7   1   3 510.720 119.208   4
   7   1   3 656.648 74.2383   2
  -7   1  -3 658.992 124.320   3
   7  -1   3 725.502 187.830   5
   7  -1   3 778.280 184.787   4
  -7   1  -3 520.081 156.299   1
   8   1   3 2296.22 160.686   2
   8   1   3 2756.36 287.425   4
   8  -1   3 2708.49 380.576   5
   8  -1   3 2456.74 241.707   2
   8  -1   3 2312.08 297.224   4
  -8   1  -3 2269.39 397.850   1
  -8   1  -3 2323.91 261.668   3
  -8  -1  -3 2043.62 365.833   1
  -9   1  -3 6516.30 703.309   1
   9   1   3 6710.19 659.696   5
   9  -1   3 6848.91 644.149   5
   9  -1   3 6423.65 512.568   4
  -9  -1  -3 5522.26 657.885   1
   9   1   3 6390.94 450.890   4
   9   1   3 5982.61 299.534   2
   9  -1   3 5638.05 393.093   2
  10  -1   3 1037.89 214.638   4
  10  -1   3 873.726 238.978   5
  10   1   3 808.636 238.866   5
 -10  -1  -3 412.861 185.646   1
  10   1   3 585.906 133.239   4
  10  -1   3 712.664 143.665   2
 -10   1  -3 682.358 237.553   1
  11   1   3 220.006 133.494   5
  11  -1   3 449.645 158.725   4
 -11   1  -3 414.858 203.323   1
 -12   1  -3 1850.30 432.263   1
  12   1   3 3328.21 502.035   5
 -13   1  -3 5019.83 785.566   1
 -14   1  -3-126.631 295.098   1
 -15   2   3-494.196 278.403   1
  14   2  -3 45.3657 64.2502   3
 -14   2   3 269.744 195.092   1
  13   2  -3 467.318 188.158   3
 -13   2   3 389.995 194.316   1
  12   2  -3-20.2642 95.0369   3
 -12   2   3-319.145 273.476   1
  11   2  -3 4028.42 513.081   3
 -11   2   3 4888.28 650.302   1
 -10   2   3 20.3453 133.134   1
  10   2  -3 81.0704 81.5612   3
   9   2  -3 20669.5 1131.88   3
  -9   2   3 22789.2 1294.62   1
  -8  -2   3 528.698 66.3588   4
   8   2  -3 333.995 121.071   3
  -8  -2   3 472.413 66.8166   4
  -8   2   3 621.905 150.977   4
  -8   2   3 549.344 197.746   1
  -7   2   3 59989.5 1772.05   4
   7   2  -3 61037.7 2038.19   3
  -7  -2   3 59275.1 1473.08   4
  -7   2   3 58664.9 2061.67   1
   6  -2  -3 77216.7 2327.19   3
   6   2  -3 75305.8 2351.27   3
  -5  -2   3 976.208 129.820   4
   5   2  -3 870.227 188.733   1
  -5   2   3 905.963 187.465   1
   5   2  -3 1037.71 206.848   3
   5  -2  -3 1202.40 219.388   3
   4   2  -3 28794.7 1115.48   1
   4  -2  -3 28491.4 1103.85   3
   4   2  -3 27908.1 1146.54   3
  -3  -2   3 11108.8 515.089   4
   3  -2  -3 9762.97 545.398   3
   2  -2  -3 122021. 2920.84   3
  -1   2   3 139895. 3237.33   3
   0   2  -3 34398.6 1183.69   4
   0   2   3 34560.8 998.993   3
  -1   2  -3 42783.2 1398.13   4
  -1   2  -3 38817.3 1210.96   2
   1   2   3 41229.1 1077.13   3
  -2  -2  -3 207.168 37.1081   2
  -2   2  -3 287.931 94.5205   4
   2   2   3 343.767 48.8819   3
   2  -2   3 337.714 79.2200   2
  -2   2  -3 359.670 124.397   5
  -2   2  -3 235.235 72.0061   2
   2   2   3 299.608 78.3216   1
   3   2   3 8270.38 488.616   1
  -3   2  -3 8070.99 544.125   4
   3  -2   3 8222.89 520.234   4
  -3   2  -3 7717.43 553.681   5
   3  -2   3 7802.49 427.688   2
  -3   2  -3 7560.34 402.595   2
   4  -2   3 323.437 91.0744   2
   4  -2   3 217.027 90.7059   4
  -4   2  -3 107.715 94.1183   5
   4   2   3 211.756 82.7223   1
  -4   2  -3 243.165 69.4874   2
  -5   2  -3 23013.6 1044.68   1
   5   2   3 23051.8 1030.17   1
   5  -2   3 22567.6 836.853   2
   5  -2   3 22990.6 1003.95   4
   6   2   3 6868.34 455.598   4
  -6   2  -3 6809.83 570.681   1
   6  -2   3 8146.01 563.549   4
   6  -2   3 7130.72 431.461   2
  -7   2  -3 203.323 72.2069   3
   7  -2   3 81.6280 69.8232   2
   7  -2   3 188.698 117.091   4
  -7   2  -3 52.2025 64.7256   1
   7   2   3 193.037 95.0200   4
   8   2   3 11954.8 604.346   4
   8  -2   3 11493.5 723.096   4
   8  -2   3 10423.7 592.432   2
  -8   2  -3 11269.2 663.982   3
  -8   2  -3 9741.03 819.331   1
   9   2   3 10717.9 566.443   4
   9  -2   3 12164.0 774.191   4
   9  -2   3 10591.5 618.972   2
  -9   2  -3 9923.87 880.851   1
  10  -2   3 137.008 123.634   4
 -10   2  -3 38.4370 93.8731   1
  10  -2   3 199.303 104.293   2
  11   2   3 144.103 82.0248   5
 -11   2  -3 310.117 157.087   1
  11  -2   3 367.102 168.837   4
 -12   2  -3 79.0587 153.106   1
  12   2   3 82.3602 119.709   5
 -13   2  -3 280.223 249.296   1
 -14   2  -3 207.018 313.464   1
  14   3  -3 95.3792 90.9743   3
 -14   3   3 0.44557 134.640   1
  13   3  -3 129.242 130.066   3
 -13   3   3 161.306 140.355   1
  12   3  -3-21.1315 123.130   3
 -12   3   3-129.087 116.329   1
  11   3  -3 1455.51 317.675   3
 -11   3   3 1243.03 316.357   1
 -10   3   3 4071.09 555.633   1
  10   3  -3 4259.15 507.864   3
   9   3  -3 427.152 166.856   3
  -9   3   3 488.622 211.344   1
   8   3  -3 8125.73 660.297   3
  -8   3   3 7732.84 680.734   1
  -7   3   3 189.915 101.486   1
  -7  -3   3 140.667 34.1484   4
   7   3  -3 249.764 135.059   3
  -6  -3   3 68382.3 1664.81   4
   6   3  -3 73969.1 2290.38   3
  -5  -3   3 11911.8 489.964   4
   5   3  -3 11184.7 713.868   3
  -4  -3   3 204335. 4515.12   4
  -3  -3   3 72821.6 1902.45   4
  -2  -3   3 22917.1 855.800   4
   2   3  -3 22229.3 884.429   4
   1   3  -3 31415.8 1105.18   4
  -1   3   3 28597.0 993.298   3
   0   3  -3 16942.2 787.373   4
  -1   3  -3 26569.5 1063.06   4
  -1  -3  -3 25871.6 779.013   2
  -2   3  -3 8426.17 475.134   2
   2  -3   3 7988.53 490.967   2
  -2   3  -3 7759.26 545.529   4
  -2  -3  -3 8432.61 345.041   2
   3  -3   3 35350.3 1235.76   2
   3   3   3 38712.9 1362.09   1
  -3   3  -3 39995.1 1234.08   2
  -3   3  -3 40168.0 1481.57   5
  -4   3  -3 57389.5 1897.09   5
  -4   3  -3 54111.7 1571.48   2
   4  -3   3 55770.5 1637.07   2
   4  -3   3 53709.5 1775.93   4
   5  -3   3 273.584 98.8181   2
   5  -3   3 490.229 150.615   4
   6  -3   3 685.756 183.927   4
   6  -3   3 571.606 139.632   2
   7   3   3 2709.05 273.011   4
  -7   3  -3 2624.32 390.568   1
   7  -3   3 2589.67 301.864   2
   7  -3   3 2265.74 313.798   4
   8   3   3 2439.93 252.921   4
   8  -3   3 2379.17 305.090   2
  -8   3  -3 2221.97 375.578   1
   8  -3   3 2176.80 325.040   4
   9  -3   3 3191.12 406.734   4
   9   3   3 3506.80 284.614   4
   9  -3   3 3988.33 397.778   2
  -9   3  -3 3341.31 504.096   1
  10  -3   3 1879.01 283.745   2
  10  -3   3 1894.60 337.517   4
 -10   3  -3 1922.97 404.288   1
  11  -3   3 4519.35 526.688   4
 -11   3  -3 4557.46 661.309   1
 -12   3  -3 1816.05 464.386   1
 -13   3  -3-95.2120 161.888   1
  16  -4  -3 180.781 123.589   2
  15  -4  -3 21.3179 88.4623   2
 -14   4   3 634.294 329.115   1
  13   4  -3-75.5990 86.1600   3
 -13   4   3 367.711 171.511   1
  12   4  -3 765.160 247.321   3
 -12   4   3 690.416 270.514   1
  11   4  -3 283.413 171.950   3
 -11   4   3 406.635 194.353   1
 -10   4   3 21836.9 1369.76   1
  10   4  -3 25269.4 1347.89   3
  -9   4   3 15598.5 1082.56   1
   9   4  -3 16906.3 1051.42   3
   8   4  -3 3891.28 478.456   3
  -7  -4   3 2979.72 176.139   4
   7   4  -3 3144.01 418.424   3
  -6  -4   3 6440.72 323.144   4
   6   4  -3 5627.31 540.784   3
  -5  -4   3 301.922 79.4524   4
  -4  -4   3 8297.45 446.340   4
   3   4  -3 142299. 3452.76   4
  -3  -4   3 141778. 3362.61   4
  -2  -4   3 186.324 93.1216   4
   2   4  -3 114.853 85.5132   4
   1   4  -3 83056.9 2450.34   4
   1  -4  -3 100206. 2397.00   2
   0   4  -3 1801.84 248.366   4
   0  -4  -3 2103.57 211.099   2
  -1  -4  -3 363.421 83.0713   2
  -1   4  -3 506.370 139.202   4
   2  -4   3 6570.20 491.506   2
  -2  -4  -3 7470.70 385.358   2
  -2   4  -3 7154.68 479.617   2
  -3  -4  -3 7848.04 388.233   2
   3  -4   3 7868.01 533.324   2
  -3   4  -3 7368.53 492.170   2
   4  -4   3 1574.57 234.911   2
   4  -4   3 2254.64 317.119   4
   5   4   3 36507.8 947.957   2
   5  -4   3 39966.7 1504.42   4
   5  -4   3 37167.7 1366.56   2
   6   4   3 461.546 73.4369   3
   6  -4   3 548.369 142.405   2
   6   4   3 461.837 63.3287   2
   6  -4   3 514.238 142.962   4
   7   4   3 1697.53 219.035   4
   7  -4   3 2223.05 302.018   2
   7  -4   3 1992.73 306.757   4
   7   4   3 1430.74 100.468   2
   7   4   3 1456.95 118.707   3
   8   4   3 18997.8 782.910   4
   8  -4   3 20195.1 1103.15   4
   8  -4   3 19820.8 991.283   2
  -8   4  -3 17519.4 1136.16   1
   9  -4   3-11.6541 68.8141   2
  -9   4  -3-130.934 175.851   1
   9  -4   3-169.808 129.965   4
 -10   4  -3 552.949 218.569   1
  10  -4   3 980.133 242.909   2
  10  -4   3 1023.53 261.359   4
  11  -4   3 204.198 154.140   4
 -11   4  -3-98.3441 131.747   1
 -12   4  -3 393.119 271.920   1
  12  -4   3 275.241 165.173   4
 -13   4  -3 779.145 310.204   1
  15  -5  -3 2033.92 426.479   2
 -14   5   3 694.561 283.336   1
  14  -5  -3 876.558 288.833   2
  13   5  -3-8.09380 126.289   3
  13  -5  -3-97.2375 139.564   2
  12   5  -3-82.7711 82.2113   3
 -12   5   3 53.5485 189.821   1
  11   5  -3 178.378 132.609   3
 -11   5   3 539.989 216.178   1
  10   5  -3 127.884 106.301   3
 -10   5   3 494.286 258.330   1
   9   5  -3 20215.1 1208.14   3
  -8   5   3 4478.48 232.017   5
   8   5  -3 5926.18 609.403   3
  -7  -5   3 10425.3 428.213   4
   7   5  -3 11117.9 822.704   3
  -6  -5   3 1449.44 167.035   4
   5   5  -3 267.557 91.4753   4
  -5  -5   3 290.796 90.3747   4
  -4  -5   3 111.028 60.0082   4
   4   5  -3 276.225 94.2186   4
  -3  -5   3 8566.89 505.535   4
   3   5  -3 8150.91 532.665   4
   3  -5  -3 8668.88 575.990   2
  -2  -5   3 25390.3 1014.92   4
   2   5  -3 26628.9 1071.27   4
   2  -5  -3 27338.3 1064.40   2
  -1  -5   3 4030.24 375.382   4
   1  -5  -3 4557.66 374.657   2
   0  -5  -3 44633.8 1402.41   2
  -1  -5  -3 55.1550 66.1749   2
   1  -5   3 138.430 65.7271   2
  -2  -5  -3 244.194 79.8646   2
   2  -5   3 282.962 110.390   2
  -3  -5  -3 2636.79 253.951   2
   3  -5   3 2511.61 324.334   2
   4  -5   3 8847.42 658.834   4
   4  -5   3 8537.56 619.276   2
   4   5   3 8034.77 404.135   2
   5  -5   3 57.7419 86.1249   4
   5  -5   3 233.167 115.069   2
   5   5   3 194.583 58.9654   2
   6   5   3 432.050 72.5144   2
   6  -5   3 329.532 120.392   2
   6   5   3 345.777 80.4798   3
   6  -5   3 295.672 137.417   4
   7  -5   3 299.242 131.056   2
   7   5   3 310.018 80.3992   3
   7  -5   3 411.571 154.277   4
   8  -5   3-56.3669 96.0506   2
   8   5   3-18.0540 59.1802   4
   8  -5   3-6.52358 128.718   4
   9  -5   3 638.104 217.969   4
  -9   5  -3 506.455 212.011   1
   9  -5   3 411.329 176.860   2
 -10   5  -3 376.724 144.997   1
  10  -5   3 649.816 191.367   2
  10  -5   3 695.165 235.810   4
 -11   5  -3 2558.39 490.073   1
  11  -5   3 2413.98 448.783   4
  11  -5   3 3006.33 432.230   2
  12  -5   3-53.8905 170.618   4
 -12   5  -3-131.254 120.101   1
 -13   5  -3 1287.11 402.622   1
  14  -6  -3 488.789 231.076   2
  13   6  -3 125.914 85.8030   3
 -13   6   3-107.051 118.055   1
  13  -6  -3 271.908 172.630   2
  12  -6  -3 1807.82 388.084   2
  12   6  -3 2286.69 452.642   3
 -12   6   3 2348.31 494.299   1
  11   6  -3 3474.79 526.672   3
 -11   6   3 4316.40 643.156   1
  11  -6  -3 4067.18 539.657   2
  10   6  -3 378.655 238.252   3
  10  -6  -3 243.346 129.492   2
   9   6  -3 1730.85 352.707   3
   9  -6  -3 1320.55 287.923   2
   8   6  -3 253.752 145.645   3
   8  -6  -3-25.2036 126.752   2
   7  -6  -3 12326.7 845.020   2
  -6  -6   3 2710.12 259.126   4
   6  -6  -3 3005.68 397.916   2
   5   6  -3 1238.67 204.378   4
  -5  -6   3 999.552 166.349   4
   5  -6  -3 1131.20 237.194   2
   4  -6  -3 1656.70 277.172   2
   4   6  -3 1181.95 205.797   4
  -4  -6   3 1461.46 214.338   4
   3  -6  -3 607.072 171.194   2
  -3  -6   3 557.923 141.737   4
   2  -6  -3 1801.03 261.997   2
  -2  -6   3 1778.95 258.397   4
  -1  -6   3 3916.01 389.158   4
   1  -6  -3 4218.49 395.416   2
   0  -6   3 13441.9 784.528   4
   0  -6  -3 13487.8 726.905   2
  -1  -6  -3 20932.7 907.287   2
   1  -6   3 18715.8 1027.94   2
   2  -6   3 9302.96 699.568   2
  -2  -6  -3 10547.3 613.214   2
   3  -6   3 377.576 127.455   4
  -3  -6  -3 528.397 136.838   2
   3  -6   3 507.977 178.305   2
   4  -6   3 920.554 212.168   2
   4   6   3 822.367 139.729   2
   4  -6   3 933.819 238.162   4
   5  -6   3 4742.46 514.644   4
   5  -6   3 4525.00 481.413   2
   5   6   3 3683.66 290.858   2
   6  -6   3 331.362 154.551   2
   6  -6   3 116.854 96.6957   4
   7   6   3 315.529 87.1727   3
   7  -6   3 426.748 144.781   2
   7  -6   3 602.912 218.796   4
   8  -6   3-62.5585 92.4654   2
   8  -6   3-78.1607 130.133   4
   9  -6   3 134.369 115.831   2
   9  -6   3 280.232 169.599   4
  10  -6   3 60.3362 74.7235   2
  10  -6   3 134.532 105.931   4
  11  -6   3-136.309 147.740   2
 -11   6  -3-34.7595 109.699   1
  11  -6   3-303.632 194.497   4
 -12   6  -3-312.644 272.051   1
 -13   7   3 317.352 228.029   1
  13  -7  -3 1078.77 312.626   2
  12   7  -3 95.5964 166.624   3
 -12   7   3 140.421 180.133   1
  12  -7  -3 11.4124 77.4500   2
  11  -7  -3 353.437 199.303   2
 -11   7   3 31.3724 116.397   1
  11   7  -3 10.3205 103.991   3
  10  -7  -3 3075.69 477.943   2
  10   7  -3 2984.58 507.779   3
   9   7  -3 5901.69 710.785   3
   9  -7  -3 6309.34 654.583   2
   8   7  -3 1515.99 358.419   3
   8  -7  -3 1849.56 338.601   2
   7  -7  -3 21500.7 1193.24   2
   6   7  -3 14165.5 754.849   4
   6  -7  -3 13355.5 898.727   2
   5  -7  -3 2448.97 371.227   2
  -5  -7   3 3110.33 335.247   4
  -4  -7   3 27512.0 1155.44   4
   4  -7  -3 30966.5 1374.14   2
  -3  -7   3 1640.01 256.906   4
   3  -7  -3 1804.87 295.222   2
   2  -7  -3 214.817 112.405   2
  -2  -7   3 334.634 124.385   4
   1  -7  -3 2414.75 320.456   2
  -1  -7   3 2142.02 320.651   4
   0  -7  -3 317.608 111.829   2
   0  -7   3 263.361 137.857   4
   1  -7   3 5442.37 529.826   4
  -1  -7  -3 5469.69 488.463   2
   1  -7   3 4957.69 532.218   2
  -2  -7  -3 34.9830 64.5163   2
   2  -7   3 115.382 102.808   4
   2  -7   3 126.047 97.0562   2
   3  -7   3 3682.47 469.309   4
  -3  -7  -3 4092.89 408.903   2
   3  -7   3 4496.67 509.242   2
   4  -7   3 945.317 265.922   4
   4  -7   3 1110.05 260.774   2
   5  -7   3 567.353 164.377   2
   5   7   3 462.271 115.991   2
   5  -7   3 581.873 202.347   4
   6  -7   3-57.3376 153.590   2
   6  -7   3-94.3635 175.197   4
   7  -7   3 2821.15 429.096   2
   7  -7   3 3475.84 510.485   4
   8  -7   3 10317.9 905.332   4
   8  -7   3 9372.17 826.408   2
   9  -7   3 1565.69 330.876   2
   9  -7   3 1342.43 332.652   4
  10  -7   3-75.0625 127.765   2
  10  -7   3-223.166 238.632   4
  11  -7   3 223.814 202.837   2
 -11   7  -3 92.2442 185.095   1
  11  -7   3 25.7453 109.575   4
  12   8  -3 1009.02 323.530   3
 -12   8   3 375.234 226.915   1
  12  -8  -3 1358.58 369.950   2
  11   8  -3 1090.73 341.073   3
  11  -8  -3 1191.18 335.363   2
  10   8  -3 951.456 289.433   3
  10  -8  -3 1207.84 298.390   2
   9  -8  -3 561.905 274.990   2
   9   8  -3 188.730 101.146   3
   8  -8  -3 159.992 113.147   2
   7  -8  -3 416.091 192.194   2
   6  -8  -3 13949.7 971.493   2
   5  -8  -3 1030.93 261.642   2
  -5  -8   3 843.406 199.972   4
  -4  -8   3 18487.8 970.427   4
   4  -8  -3 17245.5 1062.53   2
  -3  -8   3 75256.9 2412.63   4
   3  -8  -3 82185.9 2629.49   2
   2  -8  -3 534.745 218.954   2
  -2  -8   3 621.556 195.728   4
  -1  -8   3 10420.6 770.627   4
   1  -8  -3 10737.2 775.450   2
   0  -8   3 100.872 78.9540   4
   0  -8  -3 162.240 109.630   2
  -1  -8  -3 2074.26 319.224   2
   1  -8   3 2811.15 443.405   2
   1  -8   3 2579.29 403.469   4
   2  -8   3 1199.64 266.059   4
   2  -8   3 1162.44 274.876   2
  -2  -8  -3 1133.70 219.329   2
  -3  -8  -3 1876.46 302.069   2
   3  -8   3 1745.07 342.533   4
   3  -8   3 1892.33 367.565   2
   4  -8   3 350.695 146.751   4
   4  -8   3 339.797 126.274   2
   5  -8   3 6575.96 685.750   4
   5  -8   3 5376.82 615.917   2
   6  -8   3 6233.31 701.419   4
   6  -8   3 5056.92 607.410   2
   7  -8   3 4741.42 620.836   4
   7  -8   3 5140.49 634.689   2
   8  -8   3 1215.04 313.398   2
   8  -8   3 1336.43 374.817   4
   9  -8   3 417.779 192.602   2
   9  -8   3 405.943 213.402   4
  10  -8   3 730.063 274.318   2
  10  -8   3 827.501 299.218   4
  11  -8   3 9.40323 112.838   2
 -11   8  -3-72.7608 147.349   1
  11   9  -3 535.201 239.790   3
  11  -9  -3 447.253 237.240   2
  10  -9  -3 468.595 243.121   2
  10   9  -3 544.780 218.762   3
   9  -9  -3-48.3379 92.9725   2
   9   9  -3-414.826 215.108   3
   8  -9  -3 43.2188 115.740   2
   7  -9  -3 3115.50 468.208   2
   6  -9  -3 43.1674 140.819   2
   5  -9  -3 26.0344 130.757   2
  -4  -9   3 6989.63 610.529   4
   4  -9  -3 6896.81 688.251   2
  -3  -9   3 14665.3 965.458   4
   3  -9  -3 16370.8 1066.52   2
  -2  -9   3 21355.6 1197.52   4
   2  -9  -3 21611.6 1227.75   2
   1  -9  -3 47000.4 1912.58   2
  -1  -9   3 45191.3 1868.26   4
   0  -9   3 8900.59 763.898   4
   0  -9  -3 9405.75 765.790   2
   1  -9   3 6697.39 680.622   4
  -1  -9  -3 7186.42 659.432   2
   2  -9   3 12806.2 1016.62   2
   2  -9   3 13624.2 1000.61   4
  -2  -9  -3 14546.0 954.804   2
   3  -9   3 31.3270 104.578   4
   3  -9   3 625.566 277.480   2
   4  -9   3 1266.75 330.635   4
   4  -9   3 663.420 249.909   2
   5  -9   3 20401.7 1362.08   4
   5  -9   3 19519.7 1298.96   2
   6  -9   3 68.4803 134.638   2
   6  -9   3 385.479 248.287   4
   7  -9   3 699.281 228.289   2
   7  -9   3 833.665 284.522   4
   8  -9   3 3605.49 570.227   2
   8  -9   3 3853.97 619.077   4
   9  -9   3 562.377 268.823   2
   9  -9   3 1141.54 360.386   4
  10  -9   3 101.030 141.893   2
  11  -9   3-104.240 193.934   2
  11  10  -3 76.8692 160.751   3
  10 -10  -3 448.641 243.078   2
  10  10  -3-202.878 228.883   3
   9 -10  -3-239.945 207.146   2
   8 -10  -3 985.967 264.308   2
   7 -10  -3-133.793 201.007   2
   6 -10  -3 2613.12 450.808   2
   5 -10  -3 588.232 172.146   2
   4 -10  -3 291.441 164.912   2
   3 -10  -3 997.293 255.850   2
   2 -10  -3-136.901 161.938   2
  -2 -10   3 173.524 173.047   4
  -1 -10   3 6315.63 673.041   4
   1 -10  -3 6274.38 673.682   2
   0 -10   3 56334.3 2314.63   4
   0 -10  -3 60351.6 2352.97   2
   1 -10   3 892.110 317.544   4
  -1 -10  -3 356.860 173.233   2
   2 -10   3 21642.7 1407.74   4
   2 -10   3 20286.3 1384.07   2
  -2 -10  -3 24153.4 1350.14   2
   3 -10   3 5811.51 721.252   4
   3 -10   3 7082.76 805.945   2
   4 -10   3 84.9055 177.107   2
   4 -10   3-2.85524 151.652   4
   5 -10   3 633.823 260.050   4
   5 -10   3 528.686 232.210   2
   6 -10   3 1011.99 331.385   4
   6 -10   3 449.932 162.802   2
   7 -10   3 723.889 251.910   4
   7 -10   3 908.226 322.171   2
   8 -10   3 329.229 211.892   2
   9 -10   3 99.4807 154.843   2
  10  11  -3 30.3371 123.424   3
   8 -11  -3 186.730 139.283   2
   7 -11  -3 5.67112 121.034   2
   6 -11  -3 1295.16 363.764   2
   5 -11  -3 326.689 181.078   2
   4 -11  -3 4013.80 598.937   2
   3 -11  -3 96.8704 138.571   2
   2 -11  -3 4231.79 592.147   2
   1 -11  -3 12979.5 1064.87   2
   0 -11  -3 4235.87 604.876   2
   1 -11   3 21306.4 1404.30   4
  -1 -11  -3 23204.2 1431.52   2
   2 -11   3 384.715 309.358   4
  -2 -11  -3 218.569 143.796   2
   3 -11   3 18417.1 1333.49   4
   3 -11   3 17471.3 1367.79   2
   4 -11   3 5486.89 731.156   4
   4 -11   3 4693.51 717.101   2
   5 -11   3 874.434 330.767   2
   6 -11   3 805.083 299.073   2
   7 -11   3 370.782 247.179   2
   6 -12  -3 720.560 283.866   2
   5 -12  -3 287.778 124.004   2
   4 -12  -3 936.724 345.440   2
   3 -12  -3 435.162 242.680   2
   2 -12  -3 538.294 273.550   2
   1 -12  -3 1249.80 347.049   2
   0 -12  -3 3949.31 610.226   2
  -1 -12  -3 789.674 227.213   2
   3 -12   3 250.929 128.014   2
   4 -12   3 4228.96 702.914   2
   5 -12   3-116.213 153.355   2
   4 -13  -3 347.935 220.671   2
   3 -13  -3 645.950 295.655   2
   2 -13  -3 6748.20 867.566   2
   1 -13  -3 1303.90 362.344   2
   0 -13  -3 198.589 168.997   2
  -1 -13  -3 1162.23 357.533   2
   0 -14  -3 1414.24 427.078   2
 -15   0   4 97.4444 135.288   1
 -14   0   4 290.967 226.740   1
 -13   0   4 598.215 231.956   1
  13   0  -4 322.176 213.155   3
  12   0  -4 538.303 209.250   3
 -12   0   4 367.461 144.679   1
 -11   0   4 7362.70 807.354   1
  11   0  -4 7800.81 715.839   3
 -10   0   4 10220.1 530.717   4
 -10   0   4 9620.89 878.639   1
  10   0  -4 9250.25 766.074   3
  -9   0   4 8426.98 765.294   1
   9   0  -4 8113.17 682.594   3
  -8   0   4 1290.32 269.809   1
   8   0  -4 1457.87 275.653   3
  -7   0   4 5068.62 503.240   1
   7   0  -4 4622.98 465.005   3
   6   0  -4 54909.3 1482.80   5
   6   0  -4 56029.2 1825.76   1
   6   0  -4 57093.9 1928.75   3
  -5   0   4 27368.0 1104.11   1
   5   0  -4 27579.9 904.401   5
   5   0  -4 28594.8 1080.99   1
   5   0  -4 29117.1 1195.59   3
  -4   0   4 43096.8 1342.29   1
   4   0  -4 41957.1 1303.40   1
   4   0  -4 39950.0 1243.86   5
  -3   0   4 1974.95 192.032   1
   3   0  -4 2163.16 229.986   5
   3   0  -4 1699.79 231.933   3
   3   0  -4 2089.04 192.367   1
   2   0  -4 43198.8 1361.47   3
   2   0  -4 41788.3 1337.42   5
   2   0  -4 41917.0 1065.68   1
   1   0  -4 24480.9 961.627   5
   1   0  -4 21171.0 820.292   3
   0   0  -4 70708.5 1828.87   3
  -1   0  -4 53237.4 1281.38   1
  -1   0  -4 56924.4 1446.11   3
  -2   0  -4 46975.6 1182.68   2
  -2   0  -4 45704.4 1256.49   1
   3   0   4 5368.67 437.321   4
  -3   0  -4 4931.40 223.821   2
  -3   0  -4 4956.95 351.395   1
  -4   0  -4 4994.78 404.032   1
   4   0   4 5273.50 448.484   4
   4   0   4 5554.72 520.303   5
  -5   0  -4 8003.32 576.238   1
   5   0   4 7752.04 644.126   5
   5   0   4 8382.87 561.291   4
  -5   0  -4 7108.79 294.378   3
   6   0   4 140.314 84.9471   4
  -6   0  -4 45.1788 59.9033   1
  -6   0  -4 165.025 43.0770   3
   7   0   4 3470.61 378.294   4
   7   0   4 3187.91 433.818   5
  -7   0  -4 2947.08 419.681   1
  -7   0  -4 3050.15 203.023   3
  -8   0  -4 16832.1 1077.33   1
   8   0   4 15979.6 1051.62   5
   8   0   4 17518.0 886.087   4
   8   0   4 13881.3 514.178   2
  -9   0  -4 381.701 187.787   1
   9   0   4 446.696 174.081   5
   9   0   4 618.811 174.048   4
  10   0   4 2405.19 424.814   5
  10   0   4 1822.00 282.063   4
 -10   0  -4 1399.31 330.520   1
 -11   0  -4 545.873 237.674   1
  11   0   4 590.429 222.678   5
  12   0   4 864.581 256.918   5
 -12   0  -4 928.862 327.723   1
 -13   0  -4 1969.20 495.567   1
 -15   1   4 62.1641 132.600   1
  14   1  -4 376.807 159.403   3
 -14   1   4 663.426 310.882   1
  13   1  -4 492.958 191.162   3
 -13   1   4 151.780 128.042   1
 -13  -1   4 833.533 368.290   1
 -12  -1   4 515.067 237.997   1
  12   1  -4 630.138 238.788   3
 -12   1   4 244.295 198.844   1
  11   1  -4 243.868 143.390   3
 -11  -1   4-139.656 211.510   1
  11  -1  -4 7.00235 74.0768   3
 -11   1   4-286.603 243.906   1
  10  -1  -4 2114.25 349.952   3
 -10   1   4 2574.93 280.237   4
 -10   1   4 2238.11 417.157   1
 -10  -1   4 2837.81 475.864   1
  10   1  -4 2542.30 390.140   3
   9  -1  -4 901.795 228.136   3
   9   1  -4 958.748 247.856   3
  -9  -1   4 768.811 262.551   1
  -9   1   4 951.814 176.269   4
  -9   1   4 943.168 252.556   1
   8  -1  -4 38317.8 1586.55   3
  -8  -1   4 41916.1 1758.86   1
   8   1  -4 38293.1 1620.96   3
  -8   1   4 42061.4 1735.40   1
   7  -1  -4 963.492 211.084   3
  -7   1   4 1151.62 240.695   1
   7   1  -4 545.528 165.790   3
  -7  -1   4 755.793 197.830   1
   6   1  -4-43.6631 114.839   3
  -6  -1   4 150.186 111.992   1
  -6   1   4 10.2895 68.7849   1
   5  -1  -4 110.584 74.3256   3
   5   1  -4-11.7339 59.3731   3
  -5   1   4 35.1411 43.2829   1
   5   1  -4 104.674 71.4566   1
   4  -1  -4 3185.49 340.317   3
  -4   1   4 3860.89 317.766   1
   4   1  -4 3844.16 375.146   3
   4   1  -4 3638.19 324.123   1
   3   1  -4 104828. 2602.45   1
  -3   1   4 105113. 2631.43   5
  -3   1   4 110332. 2575.50   1
   3  -1  -4 110468. 2815.42   3
   3   1  -4 114548. 2894.87   3
   2   1  -4 49643.8 1573.14   5
  -2   1   4 49546.4 1229.35   1
   2   1  -4 49564.7 1312.64   1
  -2   1   4 53140.6 1514.81   5
   2  -1  -4 47107.6 1479.50   3
  -2   1   4 44045.0 1468.76   3
   2   1  -4 55219.6 1604.54   3
   1   1  -4 164603. 3860.02   5
   1  -1  -4 158663. 3632.44   3
  -1   1   4 160196. 3650.32   3
   0   1  -4 6027.12 471.732   5
   0   1   4 6980.63 379.194   3
   0  -1  -4 6409.89 361.455   3
  -1  -1  -4 57014.1 1437.00   3
  -1   1  -4 60588.9 1890.13   5
   1   1   4 57505.1 1357.25   1
  -2   1  -4 34861.6 1340.45   5
  -2   1  -4 32695.4 981.002   2
   2   1   4 32118.7 944.044   1
  -2  -1  -4 31859.9 825.186   3
  -3   1  -4 22157.6 720.523   2
   3  -1   4 22936.1 1007.87   4
   3  -1   4 24564.7 1133.65   5
   3   1   4 22400.4 821.433   1
  -3   1  -4 21599.8 842.747   1
   4   1   4 82.3240 47.6870   4
   4  -1   4 340.921 159.982   5
   4   1   4 168.162 87.0152   1
   4  -1   4 105.485 87.3745   4
  -4   1  -4 145.061 51.5075   2
  -4   1  -4 119.279 66.5257   1
  -4  -1  -4 182.707 90.2950   1
   5  -1   4 358.155 135.837   5
   5  -1   4-33.1724 106.016   4
   5   1   4 237.651 87.4180   1
  -5  -1  -4 223.296 98.4461   1
   5   1   4 341.563 120.233   4
  -5   1  -4 127.376 69.5163   1
   6  -1   4 1167.10 149.450   2
   6  -1   4 1151.73 257.604   5
  -6  -1  -4 945.486 208.650   1
   6   1   4 829.420 183.795   4
   6  -1   4 892.320 185.438   4
  -6   1  -4 1073.78 141.417   3
  -6   1  -4 1060.31 238.716   1
   7   1   4 3153.53 450.762   5
   7  -1   4 3442.50 453.859   5
   7  -1   4 3413.91 385.679   4
   7   1   4 3738.24 379.841   4
  -7  -1  -4 3013.45 417.208   1
   7  -1   4 3181.43 259.803   2
  -7   1  -4 3492.58 282.348   3
  -7   1  -4 3117.08 419.022   1
  -8  -1  -4 2111.70 390.185   1
   8   1   4 2228.18 406.879   5
   8   1   4 2932.45 336.420   4
  -8   1  -4 2063.56 369.650   1
   8  -1   4 2562.77 353.324   4
   8  -1   4 2662.51 244.146   2
   8  -1   4 2928.57 431.651   5
   9   1   4 1219.06 296.800   5
   9  -1   4 1569.15 332.859   5
   9   1   4 1508.71 241.624   4
   9  -1   4 1724.38 285.906   4
  -9   1  -4 1454.90 350.632   1
  -9  -1  -4 1093.57 281.917   1
  10   1   4 1181.66 305.279   5
  10  -1   4 1370.49 318.530   5
 -10  -1  -4 1016.04 316.355   1
  10  -1   4 1042.73 225.801   4
 -10   1  -4 569.546 223.419   1
 -11   1  -4 101.723 166.138   1
  11   1   4 249.984 177.707   5
 -12   1  -4 1999.70 427.783   1
  12   1   4 1762.91 394.225   5
 -13   1  -4 1521.07 450.400   1
  15   2  -4 55.1303 99.4037   3
 -15   2   4 330.698 278.800   1
  14   2  -4-22.9460 95.2193   3
 -14   2   4-89.4124 252.377   1
  13   2  -4 1376.69 336.559   3
 -13   2   4 1245.95 386.168   1
  12   2  -4 960.238 253.263   3
 -12   2   4 1165.11 313.806   1
 -11   2   4 1249.47 324.148   1
  11   2  -4 1276.13 308.632   3
 -10  -2   4 3105.90 204.796   4
 -10   2   4 3688.85 539.502   1
  -9   2   4 15210.6 1044.49   1
   9  -2  -4 15699.4 965.258   3
   9   2  -4 14715.9 979.586   3
  -8   2   4 2137.08 350.067   1
   8   2  -4 1945.74 327.536   3
   8  -2  -4 2277.81 353.352   3
   7  -2  -4 4981.82 486.306   3
  -7   2   4 5258.03 507.318   1
   7   2  -4 5279.51 521.727   3
   6   2  -4 2146.29 321.075   3
  -6   2   4 2806.39 339.563   1
   6  -2  -4 2595.11 340.319   3
   5   2  -4 4075.88 394.874   1
  -5   2   4 3068.15 211.051   5
  -5   2   4 4181.63 378.211   1
   5  -2  -4 3695.08 382.662   3
   5   2  -4 2837.73 365.140   3
  -4   2   4 6621.93 375.265   5
   4   2  -4 7572.07 503.577   1
   4  -2  -4 7964.43 536.682   3
   4   2  -4 6494.71 524.538   3
  -3  -2   4 7535.67 480.522   4
   3  -2  -4 8282.13 517.626   3
   3   2  -4 7002.58 520.749   3
   2  -2  -4 96222.3 2519.47   3
  -2   2   4 102039. 2599.11   3
   1  -2  -4 84414.1 2132.47   3
  -1   2   4 82058.0 2169.72   3
   0  -2  -4 87693.6 2104.84   3
   0   2   4 88925.3 2158.64   3
  -1   2  -4 10676.2 545.684   2
  -1   2  -4 10248.3 667.250   5
   1   2   4 9622.04 427.797   3
   2   2   4 44.2208 44.0171   1
  -2   2  -4 27.7248 96.2195   5
   3  -2   4 19786.3 929.077   4
  -3   2  -4 18853.0 717.699   2
   3   2   4 17527.5 761.215   1
   4  -2   4 11938.5 714.883   4
   4  -2   4 11778.2 570.783   2
  -4   2  -4 11768.0 531.294   2
   4   2   4 11841.6 648.921   1
   5  -2   4 11259.3 572.665   2
   5  -2   4 13027.8 772.415   4
  -5   2  -4 11252.3 703.683   1
   5   2   4 10941.8 680.601   1
   6   2   4 4033.05 393.813   4
   6  -2   4 4108.19 430.987   4
   6  -2   4 3967.09 324.714   2
  -6   2  -4 3332.47 407.848   1
   7   2   4 22333.3 988.481   4
   7  -2   4 21330.9 872.332   2
   7  -2   4 22598.0 1105.88   4
  -7   2  -4 21532.5 876.996   3
  -7   2  -4 19277.4 1131.38   1
   8  -2   4 9276.38 677.323   4
   8  -2   4 7689.63 505.279   2
  -8   2  -4 7830.11 731.852   1
   8   2   4 8199.82 568.829   4
   9  -2   4 744.208 162.316   2
  -9   2  -4 495.970 229.736   1
   9   2   4 538.514 147.832   4
   9  -2   4 415.443 155.364   4
  10   2   4 1979.38 408.710   5
 -10   2  -4 1814.91 401.678   1
  10  -2   4 1916.67 326.769   4
  11   2   4 24.1338 129.538   5
 -11   2  -4 29.9622 156.227   1
  11  -2   4 206.112 156.827   4
  12   2   4 255.333 187.285   5
 -12   2  -4-87.5083 139.470   1
 -13   2  -4-96.0751 181.050   1
  15   3  -4 1219.86 327.683   3
  14   3  -4 590.919 230.862   3
 -14   3   4 275.269 270.317   1
  13   3  -4-61.1230 80.5843   3
 -13   3   4-36.0567 151.197   1
  12   3  -4 32.2391 137.705   3
 -12   3   4 295.548 216.462   1
  11   3  -4 1172.31 279.802   3
 -11   3   4 1283.34 329.830   1
  10   3  -4 825.553 251.501   3
 -10   3   4 637.861 206.472   1
   9   3  -4 157.601 156.509   3
  -9  -3   4 270.317 54.3967   4
   8   3  -4 60.9567 152.438   3
  -8   3   4 309.673 144.744   1
  -8  -3   4 77.0236 49.2747   4
  -7  -3   4 38285.9 1130.48   4
   7   3  -4 34505.5 1549.72   3
  -6   3   4 130.709 40.3937   5
   6   3  -4 76.5355 99.3060   3
  -6  -3   4 210.295 77.4958   4
   5   3  -4 994.444 214.130   3
  -5  -3   4 1218.89 186.360   4
  -4  -3   4 158922. 3771.73   4
  -3  -3   4 229.265 91.3262   4
  -3   3   4 1494.28 230.583   3
  -2  -3   4 8680.33 543.073   4
  -2   3   4 11725.1 624.317   3
  -1   3   4 36724.6 1216.27   3
   0   3  -4 27219.2 1176.05   4
   0   3   4 31141.3 1010.04   3
  -1  -3  -4 6599.30 334.590   2
  -1   3  -4 7479.27 482.054   2
   1   3   4 6851.58 370.688   3
  -2  -3  -4 17345.7 547.632   2
  -2   3  -4 17377.5 757.728   2
   2   3   4 16837.1 582.804   3
   3   3   4 4136.34 364.459   1
  -3   3  -4 4589.98 353.231   2
   3  -3   4 4655.34 444.816   4
  -3  -3  -4 4573.10 200.534   2
   3   3   4 4452.08 208.021   3
   4   3   4 2977.54 335.366   1
   4  -3   4 3050.57 350.225   4
   4  -3   4 2697.83 291.799   2
  -4   3  -4 3049.97 281.995   2
   5  -3   4 236.704 95.2929   4
   5  -3   4 230.135 58.3133   2
   6  -3   4 144.463 141.858   4
  -6   3  -4 55.1385 104.244   1
   6  -3   4 237.683 86.5258   2
   7  -3   4 626.694 149.285   2
  -7   3  -4 311.261 127.246   1
   7   3   4 423.716 131.131   4
   7  -3   4 661.878 194.920   4
   8   3   4 7607.49 531.060   4
   8  -3   4 7601.17 633.678   4
   8  -3   4 7042.80 529.433   2
  -8   3  -4 7490.32 717.105   1
   9  -3   4 5864.07 577.876   4
   9  -3   4 5179.58 462.600   2
  -9   3  -4 4882.38 619.556   1
  10  -3   4 191.742 139.472   4
 -10   3  -4 307.104 202.940   1
 -11   3  -4 331.465 237.611   1
  11  -3   4 335.035 166.440   4
  12   3   4 8.63602 100.056   5
 -12   3  -4-51.8865 136.539   1
 -13   3  -4 484.065 292.796   1
  14   4  -4 224.368 196.170   3
 -14   4   4 455.085 274.447   1
 -13   4   4 1671.77 446.583   1
  13   4  -4 1154.91 332.133   3
  12   4  -4 2131.67 411.663   3
 -12   4   4 1736.67 420.052   1
 -11   4   4 14660.7 1156.44   1
  11   4  -4 12954.0 1011.85   3
  10   4  -4 664.329 282.342   3
 -10   4   4 904.668 276.190   1
  -9   4   4 5523.13 625.858   1
   9   4  -4 5183.82 588.535   3
  -8   4   4 18182.4 1085.77   1
  -8  -4   4 15723.2 551.938   4
   8   4  -4 16775.2 1057.99   3
  -7  -4   4 8601.92 424.899   4
   7   4  -4 7002.22 665.792   3
  -6  -4   4 7968.76 450.397   4
   6   4  -4 7849.80 672.630   3
  -5  -4   4 426.956 105.496   4
  -4  -4   4 16927.0 757.642   4
  -3  -4   4 115151. 2944.51   4
  -2  -4   4 24447.8 1008.69   4
  -2   4   4 27859.3 1059.86   3
   1   4  -4 33381.0 1320.19   4
  -1   4   4 34022.8 1181.99   3
   0   4   4 123910. 2903.71   3
   0  -4  -4 109628. 2782.46   2
  -1  -4  -4 779.750 122.451   2
   1   4   4 497.256 109.932   3
   2   4   4 2450.41 213.316   3
  -2  -4  -4 2490.93 205.005   2
   3  -4   4 5571.48 462.338   2
  -3  -4  -4 5896.77 311.633   2
   3   4   4 6002.92 310.531   3
   4  -4   4 1793.31 293.555   4
   4   4   4 1302.30 119.088   3
   4  -4   4 1298.67 215.022   2
   5  -4   4 4050.74 455.460   4
   5  -4   4 2923.28 344.684   2
   6  -4   4 4912.11 452.163   2
   6  -4   4 4704.21 504.259   4
   7  -4   4 6354.95 603.492   4
   7  -4   4 5347.37 485.497   2
   8   4   4 3868.89 373.073   4
  -8   4  -4 3149.16 470.806   1
   8  -4   4 3415.21 449.293   4
   8  -4   4 3381.15 399.716   2
   9  -4   4 66.9945 67.6060   2
  -9   4  -4-136.260 86.9295   1
   9  -4   4-89.0605 122.706   4
  10  -4   4 591.897 170.968   2
  10  -4   4 200.793 151.804   4
 -10   4  -4 259.709 190.390   1
  11  -4   4 191.882 131.742   4
 -11   4  -4 382.786 214.136   1
 -12   4  -4 303.418 234.637   1
 -13   4  -4-130.605 213.021   1
  13   4   4-612.529 271.006   5
  15  -5  -4 1483.67 390.622   2
  14   5  -4 293.264 174.730   3
 -14   5   4 157.243 259.422   1
  13   5  -4 179.917 105.729   3
 -13   5   4-821.095 315.544   1
  12   5  -4 1036.95 295.307   3
 -12   5   4 1372.40 388.687   1
  11   5  -4 697.206 260.769   3
 -11   5   4 921.026 313.773   1
  10   5  -4 1051.57 289.416   3
 -10   5   4 1150.84 304.650   1
   9   5  -4 554.085 198.884   3
  -9   5   4 615.965 241.787   1
  -8  -5   4 1605.40 156.047   4
   8   5  -4 1711.97 346.936   3
  -7  -5   4 2584.68 232.968   4
   7   5  -4 2063.94 382.853   3
  -6  -5   4 6964.21 435.168   4
  -5  -5   4 10199.0 564.727   4
  -4  -5   4 3103.32 312.039   4
   3   5  -4 3.53422 69.4476   4
  -3  -5   4 189.258 94.6215   4
  -2  -5   4 18416.2 881.878   4
   2  -5  -4 17050.5 830.998   2
  -1  -5   4 6218.12 500.443   4
   1  -5  -4 6105.16 441.503   2
   0  -5  -4 45530.9 1428.77   2
  -1  -5  -4 6382.33 411.733   2
  -2  -5  -4 1171.88 168.668   2
  -3  -5  -4 34316.4 1093.02   2
   3  -5   4 32733.8 1375.16   2
   3  -5   4 34062.1 1435.48   4
   4  -5   4 15832.2 948.076   4
   4  -5   4 15273.2 886.113   2
   5  -5   4 2731.90 384.604   4
   5  -5   4 2204.29 318.950   2
   6  -5   4 927.404 224.118   4
   6  -5   4 1037.45 224.921   2
   6   5   4 787.088 80.5843   3
   6   5   4 969.764 93.6544   3
   7  -5   4 637.432 175.732   2
   7  -5   4 1187.79 262.678   4
   8  -5   4 1507.33 285.492   2
   8  -5   4 1259.60 293.507   4
   9  -5   4 868.706 207.092   2
   9  -5   4 710.958 223.434   4
  -9   5  -4 694.425 270.298   1
  10  -5   4 103.223 97.7189   2
  10  -5   4 300.232 184.648   4
 -10   5  -4 57.5036 117.131   1
  11  -5   4 405.646 208.108   4
 -11   5  -4 122.750 100.215   1
  12  -5   4 133.132 144.226   4
 -12   5  -4 183.013 183.314   1
  14  -6  -4 619.624 266.303   2
  13   6  -4 328.015 213.575   3
  13  -6  -4-33.0273 163.885   2
 -13   6   4 87.5328 206.213   1
  12   6  -4 126.088 158.691   3
 -12   6   4-157.848 188.990   1
  12  -6  -4-213.134 150.008   2
 -11   6   4 1468.65 378.389   1
  11   6  -4 959.210 296.753   3
  10   6  -4 864.233 273.956   3
 -10   6   4 944.297 300.847   1
   9   6  -4 88.4375 103.474   3
  -8  -6   4 194.702 65.7592   4
   8   6  -4-43.2522 188.964   3
  -7  -6   4 365.588 95.9537   4
  -6  -6   4 588.533 121.878   4
  -5  -6   4 5014.84 404.234   4
   5  -6  -4 4433.49 471.871   2
  -4  -6   4 331.590 103.040   4
   4  -6  -4 402.177 144.073   2
   3  -6  -4 206.779 117.257   2
  -3  -6   4 74.4208 78.6266   4
   2  -6  -4 1503.88 236.497   2
  -2  -6   4 836.599 182.570   4
   1  -6  -4 7.49449 60.2886   2
  -1  -6   4-101.926 101.175   4
   0  -6  -4 839.926 166.362   2
   0  -6   4 610.745 162.814   4
  -1  -6  -4 246.027 107.059   2
   1  -6   4 170.227 102.988   4
  -2  -6  -4 312.670 98.4810   2
   2  -6   4 228.219 134.019   4
   3  -6   4 8857.85 703.054   4
   3  -6   4 7993.49 671.040   2
  -3  -6  -4 8215.74 516.672   2
   4  -6   4 3007.37 416.486   4
   4  -6   4 3531.29 435.327   2
   5  -6   4-17.9393 114.270   4
   5  -6   4-20.9364 85.2258   2
   6  -6   4 1878.99 356.286   4
   6  -6   4 1909.09 324.689   2
   7  -6   4 331.257 167.472   4
   7  -6   4 210.155 83.0024   2
   8  -6   4-104.469 155.705   2
   8  -6   4-60.8564 150.704   4
   9  -6   4 2779.07 430.799   2
  -9   6  -4 2789.54 490.299   1
   9  -6   4 2382.41 451.292   4
  10  -6   4 1698.08 341.743   2
  10  -6   4 1738.66 382.235   4
 -10   6  -4 1953.11 421.553   1
  11  -6   4 3515.71 567.535   4
 -11   6  -4 3372.21 584.014   1
  12  -6   4 3803.36 615.029   4
 -12   6  -4 3891.76 668.874   1
  13   7  -4 314.473 206.336   3
 -13   7   4 111.093 158.557   1
  13  -7  -4 194.105 124.250   2
  12   7  -4-7.31913 138.708   3
 -12   7   4 228.796 168.686   1
  12  -7  -4 83.4411 135.750   2
 -11   7   4 2885.50 538.377   1
  11   7  -4 2376.86 480.698   3
  11  -7  -4 3285.70 512.841   2
  10  -7  -4 5674.26 669.409   2
  10   7  -4 4309.93 626.085   3
   9   7  -4 109.709 167.449   3
   9  -7  -4 293.784 187.339   2
   8   7  -4 1824.33 405.685   3
   8  -7  -4 2739.98 433.454   2
   7  -7  -4-39.1043 124.447   2
  -7  -7   4 182.372 81.3742   4
   6  -7  -4-118.674 117.920   2
  -6  -7   4-132.924 102.508   4
  -5  -7   4 2340.67 293.289   4
   5  -7  -4 3080.44 407.812   2
  -4  -7   4 15170.1 835.798   4
   4  -7  -4 15175.4 915.590   2
  -3  -7   4 5423.06 493.603   4
   3  -7  -4 4901.85 493.762   2
   2  -7  -4-7.55514 72.4814   2
  -2  -7   4 218.106 93.8035   4
  -1  -7   4 4574.46 478.741   4
   1  -7  -4 4135.07 430.286   2
   0  -7   4 20112.9 1081.41   4
   0  -7  -4 18706.7 950.539   2
  -1  -7  -4 419.528 143.077   2
   1  -7   4 374.773 165.392   4
  -2  -7  -4 856.701 183.640   2
   2  -7   4 921.141 249.635   4
   3  -7   4 1194.22 268.510   4
   3  -7   4 698.743 226.195   2
  -3  -7  -4 753.664 156.078   2
   4  -7   4 7329.82 700.198   4
   4  -7   4 7442.51 689.147   2
   5  -7   4 5105.17 611.326   4
   5  -7   4 4733.71 552.667   2
   6  -7   4 1252.35 310.246   4
   6  -7   4 826.488 233.973   2
   7  -7   4 5443.43 641.618   4
   7  -7   4 5396.98 614.369   2
   8  -7   4 5846.45 659.867   2
   8  -7   4 7228.81 781.428   4
   9  -7   4 1891.15 422.973   4
   9  -7   4 2098.27 400.842   2
  10  -7   4 538.849 249.016   4
 -10   7  -4 615.839 280.151   1
  10  -7   4 419.357 217.732   2
 -11   7  -4 1171.36 391.715   1
  11  -7   4 1274.06 334.379   4
  12  -7   4 44.4393 152.050   4
  12   8  -4 1165.58 363.335   3
 -12   8   4 831.100 352.508   1
  12  -8  -4 1072.21 317.205   2
  11   8  -4 539.463 248.949   3
  11  -8  -4 544.714 264.822   2
  10   8  -4 3993.23 633.421   3
  10  -8  -4 3720.26 562.683   2
   9   8  -4 149.201 113.929   3
   9  -8  -4 387.774 238.637   2
   8  -8  -4 835.325 259.852   2
   7  -8  -4 9370.93 806.611   2
   6  -8  -4 2027.54 354.659   2
  -6  -8   4 1853.59 276.268   4
  -5  -8   4 3218.48 367.998   4
   5  -8  -4 3466.20 466.593   2
  -4  -8   4 6543.65 565.545   4
   4  -8  -4 6826.72 629.207   2
   3  -8  -4 1198.13 262.164   2
  -3  -8   4 813.934 206.198   4
   2  -8  -4 125.863 128.802   2
  -2  -8   4 411.211 155.577   4
  -1  -8   4 40265.2 1707.08   4
   1  -8  -4 44333.1 1713.01   2
   0  -8   4 477.127 188.255   4
   0  -8  -4 384.499 183.252   2
   1  -8   4 23700.5 1319.91   4
  -1  -8  -4 27492.7 1242.20   2
   2  -8   4 3716.20 500.010   4
  -2  -8  -4 2807.89 366.073   2
   3  -8   4 3552.33 497.106   2
  -3  -8  -4 2855.56 367.722   2
   3  -8   4 3100.60 465.155   4
   4  -8   4 7645.24 757.783   4
   4  -8   4 8568.77 812.070   2
   5  -8   4 11409.0 947.333   4
   5  -8   4 11215.4 942.303   2
   6  -8   4-103.452 103.283   4
   6  -8   4 129.851 158.975   2
   7  -8   4 1122.50 319.755   4
   7  -8   4 1360.80 333.546   2
   8  -8   4 8795.51 902.195   4
   8  -8   4 6717.71 761.050   2
   9  -8   4-134.518 170.737   4
   9  -8   4 77.4928 121.974   2
  10  -8   4 1111.53 350.783   4
  10  -8   4 863.018 292.688   2
  11  -8   4 25.5105 142.550   4
  12   9  -4 1490.40 414.239   3
  11   9  -4 644.680 297.121   3
  11  -9  -4 405.773 240.387   2
  10  -9  -4 7611.60 832.272   2
  10   9  -4 7167.58 858.525   3
   9   9  -4 1832.65 448.201   3
   9  -9  -4 1445.30 371.997   2
   8  -9  -4 2280.93 425.371   2
   7  -9  -4 2961.29 477.233   2
  -6  -9   4 3353.52 396.272   4
   6  -9  -4 3640.48 524.252   2
  -5  -9   4 4419.44 471.578   4
   5  -9  -4 4879.66 589.297   2
  -4  -9   4 3907.13 448.084   4
   4  -9  -4 4305.22 536.042   2
  -3  -9   4 78.1664 90.3751   4
   3  -9  -4-33.4325 163.769   2
   2  -9  -4-38.9746 126.907   2
  -2  -9   4-142.093 170.838   4
  -1  -9   4 19747.0 1201.00   4
   1  -9  -4 22601.2 1230.09   2
   0  -9   4 14164.0 1005.05   4
   0  -9  -4 14796.0 957.806   2
  -1  -9  -4 246.737 121.608   2
   1  -9   4 130.732 123.488   4
   2  -9   4 23430.7 1398.64   4
  -2  -9  -4 24665.6 1261.60   2
   3  -9   4 10723.0 928.882   4
   3  -9   4 9680.34 895.490   2
  -3  -9  -4 10004.3 764.892   2
   4  -9   4-6.48220 103.481   4
   4  -9   4 103.955 103.489   2
   5  -9   4-220.255 177.435   4
   5  -9   4 263.583 199.736   2
   6  -9   4 2589.53 487.525   4
   6  -9   4 2942.10 506.970   2
   7  -9   4 4457.35 673.987   4
   7  -9   4 3974.54 616.667   2
   8  -9   4 2050.36 453.898   4
   8  -9   4 2487.92 494.389   2
   9  -9   4 979.524 353.111   4
   9  -9   4 539.268 216.003   2
  10  -9   4-57.9469 171.924   2
  11  10  -4 184.411 241.288   3
  10 -10  -4 1058.78 355.868   2
  10  10  -4 336.705 246.722   3
   9 -10  -4 1811.75 415.070   2
   8 -10  -4 441.420 219.818   2
   7 -10  -4 2074.42 422.524   2
   6 -10  -4 341.137 185.997   2
   5 -10  -4 70.1398 110.184   2
  -4 -10   4 9525.17 796.290   4
   4 -10  -4 10279.3 905.490   2
   3 -10  -4 566.112 215.211   2
  -3 -10   4 610.870 201.042   4
   2 -10  -4-67.7819 131.866   2
  -2 -10   4 568.328 220.020   4
  -1 -10   4 4240.69 548.701   4
   1 -10  -4 3891.38 510.878   2
   0 -10   4 4235.18 579.916   4
   0 -10  -4 3698.79 515.229   2
   1 -10   4 4881.54 615.528   4
  -1 -10  -4 4376.41 544.719   2
   2 -10   4 5184.19 657.096   4
  -2 -10  -4 5420.24 604.002   2
   3 -10   4 12153.5 1029.69   4
   4 -10   4 6607.20 780.054   4
   4 -10   4 6125.99 756.016   2
   5 -10   4 336.340 213.790   4
   5 -10   4 131.970 107.040   2
   6 -10   4 3465.19 602.950   4
   6 -10   4 3309.05 586.140   2
   7 -10   4 501.851 270.488   4
   7 -10   4 307.508 203.196   2
   8 -10   4 3473.68 625.212   4
   8 -10   4 3203.41 575.385   2
   9 -10   4 60.3576 179.777   2
  11  11  -4 410.814 156.409   3
  10  11  -4-200.821 235.907   3
   8 -11  -4 265.179 188.932   2
   7 -11  -4-32.8448 200.810   2
   6 -11  -4 884.649 298.349   2
   5 -11  -4 102.385 115.101   2
   4 -11  -4-234.916 235.356   2
   3 -11  -4 855.920 264.948   2
  -3 -11   4 1137.41 325.703   4
   2 -11  -4 112.170 110.731   2
  -2 -11   4 29.1979 143.288   4
   1 -11  -4 3368.46 529.857   2
  -1 -11   4 3017.86 498.410   4
   0 -11  -4 607.298 214.439   2
   0 -11   4 830.547 312.916   4
   1 -11   4 59.2864 107.359   4
  -1 -11  -4 234.252 121.295   2
  -2 -11  -4 618.912 228.101   2
   2 -11   4 649.448 269.022   4
   3 -11   4 6695.44 798.854   4
   4 -11   4 1036.61 335.076   4
   5 -11   4 4743.06 744.521   4
   5 -11   4 4180.17 662.744   2
   6 -11   4 7412.85 929.599   4
   6 -11   4 6957.55 881.255   2
   7 -11   4 1414.18 427.176   2
   6 -12  -4-184.431 174.344   2
   5 -12  -4 12.6004 153.209   2
   4 -12  -4 238.010 219.658   2
   3 -12  -4 1402.75 376.641   2
   2 -12  -4 146.408 190.172   2
   1 -12  -4 2363.97 477.825   2
   0 -12   4 200.629 167.210   4
   0 -12  -4-35.3788 143.605   2
   1 -12   4 1816.06 438.221   4
  -1 -12  -4 1602.66 397.921   2
   2 -12   4 4417.71 701.400   4
  -2 -12  -4 5931.93 718.007   2
   3 -12   4-121.449 175.889   4
   4 -12   4 5758.29 809.927   4
   4 -13  -4 1782.27 460.314   2
   3 -13  -4 507.579 273.128   2
   2 -13  -4-20.3836 111.107   2
   1 -13  -4-32.6039 150.102   2
   0 -13  -4 332.638 253.899   2
  -1 -13  -4-51.2214 116.464   2
   0 -14  -4 356.018 131.969   2
 -15   0   5-256.525 190.652   1
  14   0  -5 1.80382 86.2474   3
 -14   0   5 97.9013 140.380   1
  13   0  -5 238.311 192.931   3
 -13   0   5-11.9376 135.966   1
 -12   0   5 201.064 159.856   1
  12   0  -5-119.088 170.613   3
  11   0  -5 69.4156 161.926   3
 -11   0   5-54.5024 162.508   1
  10   0  -5-94.0694 127.200   3
 -10   0   5 81.0618 114.417   1
  -9   0   5-99.3051 144.024   1
   9   0  -5-28.7447 18.3246   5
   9   0  -5 4.12020 72.8540   3
  -8   0   5 61.3231 88.0709   1
   8   0  -5 32.4042 127.441   3
   8   0  -5 9.56705 32.1064   5
   7   0  -5-4.33578 70.4344   3
  -7   0   5-32.5325 63.3551   1
   7   0  -5 21.7199 28.1588   5
  -6   0   5 103.465 70.3814   1
   6   0  -5 10.3989 88.9446   3
   6   0  -5-16.4462 25.9933   5
   6   0  -5-54.5025 73.3507   1
   5   0  -5 28.8210 29.5689   5
   5   0  -5-91.4128 123.963   3
   5   0  -5 11.4353 32.0712   1
  -5   0   5-17.7068 37.2825   1
  -4   0   5-40.8868 57.2878   1
   4   0  -5-12.2169 45.3090   1
   4   0  -5 4.62264 40.6786   5
   3   0  -5-137.770 107.320   3
   3   0  -5 14.2153 68.1300   5
   3   0  -5-24.9438 25.9253   1
   2   0  -5-63.5020 86.8553   3
   2   0  -5 23.9239 63.1980   5
  -2   0   5 36.4146 55.3086   3
   1   0  -5 3.29994 41.2894   3
   0   0  -5-58.3647 50.8817   3
  -1   0  -5 22.4954 41.2336   3
  -1   0  -5 106.402 35.9262   1
  -2   0  -5 17.6827 41.5241   3
  -2   0  -5 69.6312 32.1639   1
  -3   0  -5-3.26385 22.5463   2
  -3   0  -5 18.8494 26.3853   3
   3   0   5 45.5649 69.6501   4
  -3   0  -5-45.5112 62.9802   1
   4   0   5-38.3487 92.3173   5
  -4   0  -5-2.95742 17.1583   3
   4   0   5 83.7149 65.6110   4
  -4   0  -5-8.87526 48.1221   1
  -5   0  -5 9.00620 14.8722   3
   5   0   5 146.190 134.944   5
   5   0   5 80.9898 108.722   4
  -5   0  -5-12.7426 22.6464   3
  -5   0  -5 4.52435 85.4327   1
  -6   0  -5-74.2336 101.741   1
   6   0   5-54.3840 55.1105   4
   6   0   5-37.7110 124.979   5
  -7   0  -5-59.1688 85.5341   1
   7   0   5 21.8034 73.8846   4
   8   0   5 33.8709 72.7409   4
  -8   0  -5-17.1626 118.907   1
   9   0   5-39.4198 104.133   5
   9   0   5 163.202 131.559   4
  -9   0  -5 23.4078 146.394   1
 -10   0  -5 43.7391 132.549   1
  10   0   5 141.748 105.909   4
  10   0   5 216.022 139.687   5
  11   0   5-31.2547 112.037   5
 -11   0  -5 125.027 123.935   1
  12   0   5-30.3538 114.956   5
 -12   0  -5-294.045 226.717   1
 -15   1   5-37.4408 110.604   1
  15   1  -5 106.692 126.242   3
  14   1  -5 186.297 126.796   3
 -14   1   5 347.410 264.766   1
  13   1  -5 759.424 257.483   3
 -13   1   5 517.374 248.086   1
  12   1  -5-70.2027 79.9823   3
 -12   1   5-40.4011 115.574   1
 -12  -1   5 7.72007 124.894   1
  12  -1  -5 71.3801 130.130   3
  11  -1  -5 139.944 97.9163   3
  11   1  -5 4.35068 97.0636   3
 -11   1   5 23.0144 88.5493   1
 -11  -1   5-57.2382 92.0859   1
  10  -1  -5 71.2383 102.919   3
  10   1  -5-42.4314 84.3203   3
 -10   1   5 112.369 120.304   1
  -9   1   5 4111.06 527.970   1
  -9  -1   5 4869.83 591.423   1
   9  -1  -5 4314.75 531.101   3
   9   1  -5 4680.03 556.366   3
   8  -1  -5 65.4409 96.8443   3
   8   1  -5 210.894 150.695   3
  -8  -1   5-65.7135 82.8274   1
  -8   1   5-28.9982 106.346   1
   7   1  -5 57.5436 73.5861   3
  -7   1   5 36.0112 55.4487   1
   7  -1  -5-4.99580 76.9121   3
  -7  -1   5 127.551 110.618   1
   6  -1  -5 2015.34 312.407   3
   6   1  -5 1631.82 288.772   3
   6   1  -5 2006.37 283.656   1
  -6   1   5 2000.38 293.430   1
  -5   1   5 874.038 176.933   1
   5   1  -5 584.352 136.338   3
   5  -1  -5 958.499 222.857   3
   5   1  -5 894.227 173.268   1
   4   1  -5 56900.6 1748.76   5
   4  -1  -5 53617.4 1793.97   3
  -4   1   5 53518.7 1563.18   1
   4   1  -5 57897.6 1621.04   1
   3   1  -5 12279.0 542.703   1
  -3   1   5 11062.0 621.629   5
   3   1  -5 11451.8 678.941   5
   3  -1  -5 11986.7 680.967   3
  -3   1   5 11443.7 682.434   3
   3   1  -5 12531.4 721.990   3
  -3   1   5 11242.0 491.223   1
   2   1  -5 45219.2 1173.56   1
   2   1  -5 45295.6 1561.96   5
   2  -1  -5 41382.1 1415.44   3
  -2   1   5 43176.1 1458.11   3
   2   1  -5 42610.3 1490.32   3
  -2   1   5 41856.8 1075.24   1
  -2   1   5 45625.0 1502.11   5
   1   1  -5 53130.8 1752.83   5
   1  -1  -5 51562.2 1527.29   3
  -1   1   5 46230.1 1506.06   3
   1   1  -5 48314.7 1569.56   3
   0   1  -5 139.120 96.2510   5
   0  -1  -5 145.301 55.7787   3
   0   1   5 145.962 74.2078   3
  -1  -1  -5 3183.77 247.793   3
   2  -1   5 8474.46 620.297   4
  -2   1  -5 8538.32 450.931   2
  -2   1  -5 9134.41 439.990   1
  -2  -1  -5 8129.98 362.189   3
  -3  -1  -5 8.29633 11.1707   3
  -3  -1  -5 1.10402 9.91284   2
  -3   1  -5 36.5437 39.2455   2
   3  -1   5 41.1441 89.2915   5
   3  -1   5-113.561 112.133   4
  -3   1  -5 31.3557 49.9630   1
   4   1   5 11090.1 806.090   5
   4  -1   5 10468.4 796.158   5
   4   1   5 10889.2 715.505   4
   4  -1   5 9578.00 682.273   4
  -4   1  -5 9158.54 415.622   2
  -4   1  -5 10030.8 599.592   1
   5  -1   5 2355.54 377.967   5
   5  -1   5 1588.13 283.230   4
   5   1   5 1942.74 308.239   4
   5   1   5 2215.34 372.706   5
  -5   1  -5 2246.05 307.742   1
  -6  -1  -5 511.746 174.936   1
   6  -1   5 441.197 214.802   5
  -6   1  -5 474.836 158.839   1
   6   1   5 657.740 191.732   5
   6   1   5 616.613 171.133   4
   6  -1   5 255.733 106.774   4
   7   1   5 1280.22 300.455   5
  -7  -1  -5 1192.80 253.735   1
   7  -1   5 1542.35 343.751   5
  -7   1  -5 1152.61 261.867   1
   7   1   5 1183.63 235.143   4
   7  -1   5 1613.07 278.123   4
   8   1   5 915.481 292.234   5
   8  -1   5 1154.03 302.687   5
  -8  -1  -5 419.739 184.415   1
   8   1   5 468.811 149.682   4
   8  -1   5 706.460 186.168   4
  -8   1  -5 644.835 199.805   1
   9   1   5 181.585 168.986   5
   9  -1   5 3.87982 92.4455   5
   9  -1   5-59.3771 138.663   4
   9   1   5 24.1145 64.9934   4
  -9   1  -5 103.010 131.730   1
 -10   1  -5 885.879 295.784   1
  10   1   5 798.437 274.880   5
  10  -1   5 702.715 214.640   4
  11   1   5 99.0208 133.564   5
 -11   1  -5 242.044 134.429   1
  12   1   5 154.313 152.810   5
 -12   1  -5 213.755 196.978   1
 -13   1  -5-92.4402 159.258   1
  16   2  -5 606.195 214.259   3
  15   2  -5 151.816 167.640   3
 -15   2   5-25.0896 230.519   1
 -14   2   5 354.816 230.147   1
  14   2  -5 210.997 162.322   3
  13   2  -5-10.7844 76.5627   3
 -13   2   5 126.851 155.963   1
  12   2  -5 1766.86 388.270   3
 -12   2   5 2007.02 430.834   1
  11   2  -5 780.905 272.381   3
 -11   2   5 717.686 245.783   1
  10  -2  -5 9077.24 769.173   3
  10   2  -5 7346.71 732.313   3
 -10   2   5 8499.05 816.454   1
   9  -2  -5 10019.1 796.534   3
   9   2  -5 9998.60 821.966   3
  -9   2   5 10394.5 844.107   1
   8  -2  -5 20829.1 1143.98   3
   8   2  -5 20755.3 1186.21   3
  -8   2   5 22517.4 1197.47   1
   7  -2  -5 721.526 208.198   3
   7   2  -5 358.978 156.665   3
  -7   2   5 333.867 115.989   1
   6  -2  -5 1662.38 297.818   3
   6   2  -5 1685.74 287.505   3
  -6   2   5 1894.00 282.473   1
   5   2  -5 94847.1 2572.38   1
  -5   2   5 88427.4 2264.97   5
  -5   2   5 100637. 2526.20   1
   5  -2  -5 83680.2 2594.79   3
   5   2  -5 80022.1 2658.70   3
   4   2  -5 77967.6 2233.67   1
  -4   2   5 83653.8 2184.13   5
  -4   2   5 81355.4 2160.49   1
   4  -2  -5 84616.5 2422.61   3
   4   2  -5 76471.4 2459.89   3
  -3   2   5 30661.6 1158.45   5
   3  -2  -5 31141.3 1210.45   3
  -3   2   5 34766.5 1306.16   3
   3   2  -5 32550.4 1319.97   3
   2  -2  -5 9030.83 548.281   3
  -2   2   5 7935.07 538.018   3
   1   2  -5 3502.80 397.263   5
   1  -2  -5 2612.61 264.288   3
  -1   2   5 2866.25 289.956   3
   0  -2  -5 7589.74 426.235   3
   0   2   5 7362.18 434.441   3
   1   2   5 11339.5 456.631   1
  -1   2  -5 11497.0 614.604   2
   1   2   5 12389.9 533.500   3
  -2   2  -5 4698.24 354.558   2
   2   2   5 4244.87 293.321   1
   3  -2   5 1164.90 230.156   4
  -3   2  -5 1199.49 171.501   2
   3   2   5 1075.92 161.282   1
  -4   2  -5-14.5095 39.0224   1
  -4   2  -5-9.00914 35.0181   2
   4  -2   5-144.975 144.590   4
   4   2   5 0.32841 67.1018   1
  -5   2  -5 653.104 159.607   1
   5  -2   5 645.511 173.918   4
   6  -2   5 36824.8 1506.14   4
   6   2   5 33062.2 1402.56   4
  -6   2  -5 32075.9 1432.66   1
   7   2   5 1051.51 224.115   4
   7  -2   5 900.281 245.489   4
  -7   2  -5 1147.05 282.676   1
  -8   2  -5 1322.59 311.638   1
   8   2   5 911.214 239.214   5
   8   2   5 1233.41 250.100   4
   8  -2   5 1383.43 278.891   4
   9   2   5 2658.97 351.026   4
   9   2   5 2884.22 489.067   5
  -9   2  -5 2416.75 435.939   1
   9  -2   5 2813.76 405.488   4
  10   2   5 408.475 155.872   5
 -10   2  -5 334.015 171.528   1
  10  -2   5 174.924 85.7611   4
  11   2   5 123.678 145.467   5
 -11   2  -5-16.0121 126.926   1
 -12   2  -5 460.963 252.326   1
  12   2   5 26.6531 138.797   5
 -13   2  -5 448.916 273.131   1
  15   3  -5 1212.17 369.879   3
 -14   3   5 1404.05 418.252   1
  14   3  -5 1369.95 376.127   3
  13   3  -5 140.968 122.195   3
 -13   3   5 649.033 246.831   1
  12   3  -5 63.6684 149.177   3
 -12   3   5 383.720 202.560   1
 -11   3   5 402.542 208.223   1
  11   3  -5 462.782 195.332   3
  10   3  -5 376.020 116.282   3
 -10   3   5 344.208 161.226   1
  -9  -3   5 540.087 115.089   4
   9   3  -5 801.920 279.045   3
  -9   3   5 470.979 219.880   1
  -8  -3   5 29708.3 1045.28   4
  -8   3   5 28505.6 1403.69   1
   8   3  -5 26139.9 1397.05   3
  -7  -3   5 23038.3 929.313   4
  -7   3   5 21473.7 1111.34   1
   7   3  -5 22842.3 1246.24   3
  -6   3   5 11832.6 514.847   5
  -6  -3   5 12895.8 679.735   4
  -6   3   5 12878.4 769.538   1
   6   3  -5 11831.0 855.224   3
  -5   3   5 15878.8 688.878   5
  -5  -3   5 14640.1 762.663   4
   5  -3  -5 15510.9 869.802   3
   5   3  -5 15443.8 949.410   3
  -4  -3   5 3658.98 367.909   4
   4   3  -5 3268.99 397.856   3
  -3  -3   5 13294.8 741.760   4
  -2   3   5 315.611 123.923   3
  -2  -3   5 224.178 118.013   4
  -1   3   5 153764. 3748.70   3
   0   3  -5 20210.2 925.560   2
   0   3   5 18678.0 795.374   3
  -1   3  -5 27213.9 1088.56   2
   1   3   5 27506.2 937.088   3
   2   3   5 13880.6 658.901   1
  -2   3  -5 13319.3 693.939   2
  -2  -3  -5 13959.0 483.707   2
   2   3   5 14687.3 552.298   3
   3   3   5 22430.5 922.599   1
  -3  -3  -5 20861.3 552.874   2
   3  -3   5 21895.4 1092.64   4
  -3   3  -5 22863.4 914.398   2
   4  -3   5 1038.27 228.368   4
   4   3   5 1005.50 191.027   1
  -4   3  -5 886.898 156.921   2
   5  -3   5-9.41799 92.1014   4
  -5   3  -5 9.55838 40.3745   2
   6  -3   5 3074.08 417.283   4
  -6   3  -5 2912.62 389.996   1
   7  -3   5 7323.95 543.652   2
   7   3   5 8164.48 631.339   4
   7  -3   5 8348.74 704.740   4
  -7   3  -5 7822.10 690.456   1
   8   3   5-6.63482 68.6314   4
   8  -3   5-73.2197 132.078   4
  -8   3  -5-11.5741 96.2794   1
   8  -3   5 41.7944 55.3280   2
   9  -3   5 2282.32 369.934   4
  -9   3  -5 2577.63 457.253   1
  10   3   5-50.2483 122.256   5
 -10   3  -5 46.8695 142.780   1
  10  -3   5-54.2549 121.917   4
 -11   3  -5 312.168 230.765   1
  11   3   5 797.799 305.127   5
  11  -3   5 469.687 193.038   4
  12   3   5-151.725 98.2841   5
 -12   3  -5-6.16376 136.857   1
 -13   3  -5 978.456 350.777   1
  15   4  -5 78.8539 135.925   3
  14   4  -5 1423.25 367.782   3
 -14   4   5 659.443 299.873   1
  13   4  -5 1103.47 312.065   3
 -13   4   5 1080.93 355.918   1
  12   4  -5 268.047 186.027   3
 -12   4   5 112.284 112.713   1
  11   4  -5 473.159 229.867   3
 -11   4   5 239.777 180.502   1
 -10   4   5 9611.74 865.562   1
  10   4  -5 8374.77 833.273   3
  -9  -4   5 2440.56 214.303   4
   9   4  -5 2085.75 392.843   3
  -9   4   5 2047.80 372.361   1
  -8  -4   5 4038.74 318.436   4
  -8   4   5 4397.50 517.135   1
   8   4  -5 3738.14 515.229   3
  -7   4   5 2695.58 201.301   5
  -7  -4   5 3699.08 324.999   4
   7   4  -5 3256.02 459.530   3
   6   4  -5-91.1026 118.018   3
  -6  -4   5 56.2918 71.0268   4
  -5  -4   5-50.6626 62.2557   4
  -4  -4   5 9273.96 598.080   4
  -3  -4   5 4463.09 415.077   4
  -2  -4   5 7685.32 569.213   4
  -1   4   5 92494.9 2533.08   3
   0   4   5 6831.46 466.714   3
  -1  -4  -5 6878.58 392.786   2
   1   4   5 7424.31 449.249   3
   2   4   5 509.993 104.813   3
  -2  -4  -5 357.461 82.8360   2
   3   4   5 20278.3 966.686   1
   3  -4   5 20215.3 1084.51   4
  -3  -4  -5 20459.4 646.310   2
   3   4   5 20336.6 676.836   3
   4  -4   5 3122.05 401.484   4
   5  -4   5 4762.13 525.607   4
   6  -4   5 9866.01 675.379   2
   6  -4   5 11015.7 813.177   4
   7   4   5 482.604 123.006   4
  -7   4  -5 391.059 167.185   1
   7  -4   5 588.521 199.659   4
   7  -4   5 423.848 131.732   2
  -8   4  -5 664.993 211.634   1
   8   4   5 423.495 145.401   4
   8  -4   5 826.097 223.316   4
   8  -4   5 764.706 203.945   2
   9  -4   5-35.5340 94.7183   4
  -9   4  -5 36.1092 98.1317   1
  10  -4   5 292.829 116.089   4
 -10   4  -5 631.313 223.682   1
 -11   4  -5 266.854 218.869   1
  11  -4   5 691.250 228.764   4
 -12   4  -5-80.1315 119.508   1
  12   4   5-76.6601 130.607   5
  13   4   5 214.265 189.684   5
  15   5  -5 546.344 240.121   3
 -14   5   5 403.441 124.970   1
  14   5  -5 298.778 185.591   3
  13   5  -5-213.035 212.522   3
 -13   5   5-316.484 252.346   1
  12   5  -5 90.8480 120.740   3
 -12   5   5 225.701 176.150   1
  11   5  -5 107.714 131.246   3
 -11   5   5 632.142 229.032   1
  10   5  -5 1342.25 331.912   3
 -10   5   5 1858.78 399.040   1
  -9   5   5 11181.7 909.384   1
   9   5  -5 9719.10 886.023   3
  -8  -5   5 7276.47 425.586   4
   8   5  -5 8529.55 803.933   3
  -7  -5   5 4519.62 366.832   4
   7   5  -5 4276.35 548.518   3
  -6  -5   5 301.907 114.345   4
  -5  -5   5 11169.4 662.412   4
  -4  -5   5 19705.9 942.977   4
  -3  -5   5 1567.91 246.649   4
  -2  -5   5 4210.77 433.940   4
  -1  -5   5 12997.4 816.879   4
   1  -5  -5 15128.9 744.777   2
   0   5   5 4596.07 393.152   3
   0  -5  -5 4494.69 360.851   2
  -1  -5  -5 6618.31 427.497   2
   1   5   5 6250.75 440.223   3
   2  -5   5 21524.3 1122.37   4
  -2  -5  -5 21368.7 806.661   2
   2   5   5 20499.6 825.664   3
  -3  -5  -5 2486.14 223.141   2
   3  -5   5 2885.73 400.894   4
   3   5   5 2709.30 239.306   3
   4  -5   5 6003.87 593.834   4
   4   5   5 5430.34 304.107   3
   5  -5   5 1456.29 258.502   2
   5  -5   5 1312.03 277.375   4
   6  -5   5 4502.48 534.169   4
   6  -5   5 3655.68 439.350   2
   7  -5   5 926.569 262.774   4
   7  -5   5 1267.50 264.644   2
  -8   5  -5-56.0188 93.0573   1
   8  -5   5 18.0643 107.515   4
   8  -5   5 134.404 82.9415   2
  -9   5  -5 441.180 200.594   1
   9  -5   5 324.069 71.7755   2
 -10   5  -5 2367.61 456.764   1
  10  -5   5 2328.57 439.567   4
  11  -5   5 1712.36 407.217   4
 -11   5  -5 1244.90 380.846   1
 -12   5  -5 1368.95 431.825   1
  14   6  -5 148.779 169.039   3
  13   6  -5-124.418 140.891   3
 -13   6   5 97.9768 133.275   1
  12   6  -5 2374.21 493.726   3
 -12   6   5 1496.32 391.524   1
  11   6  -5 294.287 163.206   3
 -11   6   5 17.8885 137.745   1
  10   6  -5 1090.08 329.585   3
 -10   6   5 736.530 265.063   1
   9   6  -5 4459.73 618.250   3
   8   6  -5-116.084 161.574   3
  -8  -6   5 175.719 75.7091   4
   7   6  -5 2635.18 450.226   3
  -7  -6   5 2615.38 286.786   4
  -6  -6   5 560.065 144.745   4
  -5  -6   5 1541.91 244.959   4
  -4  -6   5 8857.38 630.319   4
  -3  -6   5 15.2819 75.6983   4
   3  -6  -5 107.183 92.3918   2
  -2  -6   5 54.0283 114.604   4
   2  -6  -5 85.6486 94.4834   2
  -1  -6   5 4221.47 458.238   4
   1  -6  -5 4257.37 400.480   2
   0  -6   5 5481.40 558.767   4
   0  -6  -5 6038.33 462.565   2
   1  -6   5 13834.7 890.329   4
  -1  -6  -5 11980.1 654.405   2
   1   6   5 11779.7 667.204   3
  -2  -6  -5 605.697 133.331   2
   2  -6   5 792.904 211.467   4
   2   6   5 537.810 123.617   3
   3  -6   5 5107.48 555.921   4
  -3  -6  -5 5736.29 401.171   2
   3   6   5 4361.99 350.776   3
   4  -6   5 1619.59 307.848   4
   5  -6   5 3054.20 455.338   4
   5  -6   5 3125.91 432.783   2
   6  -6   5 1234.43 279.809   4
   6  -6   5 835.068 236.671   2
   7  -6   5 2262.75 419.399   4
   7  -6   5 1932.94 344.519   2
   8  -6   5-148.855 144.579   4
   8  -6   5 182.515 141.673   2
   9  -6   5 5031.86 660.557   4
   9  -6   5 5405.34 619.361   2
  -9   6  -5 5151.53 668.173   1
 -10   6  -5 365.908 210.425   1
  10  -6   5 303.523 192.059   4
 -11   6  -5-165.878 218.326   1
  11  -6   5 161.471 144.974   4
  12  -6   5 1293.10 366.124   4
  14   7  -5-85.2865 139.703   3
  13   7  -5-152.190 183.612   3
 -13   7   5 416.840 323.560   1
  13  -7  -5 312.593 181.325   2
  12   7  -5 937.389 308.539   3
 -12   7   5 1660.00 430.372   1
  12  -7  -5 943.426 305.756   2
 -11   7   5 114.478 182.998   1
  11   7  -5-137.791 180.036   3
  11  -7  -5 243.773 194.486   2
  10   7  -5 2902.22 520.170   3
  10  -7  -5 2987.22 494.689   2
   9   7  -5 168.301 224.145   3
   9  -7  -5 129.810 167.677   2
   8  -7  -5 3694.62 526.637   2
   8   7  -5 3252.11 565.896   3
  -7  -7   5 17426.4 855.301   4
   7  -7  -5 16982.8 1099.82   2
   6  -7  -5 1622.16 313.361   2
  -6  -7   5 1225.72 225.753   4
  -5  -7   5 12818.1 770.099   4
   5  -7  -5 12601.8 876.752   2
  -4  -7   5 27418.1 1231.79   4
   4  -7  -5 28779.7 1343.92   2
   3  -7  -5 786.552 196.934   2
  -3  -7   5 1297.99 255.464   4
  -2  -7   5 3181.59 419.932   4
   2  -7  -5 3992.34 431.939   2
   1  -7  -5 445.671 138.184   2
  -1  -7   5 195.705 90.2302   4
   0  -7  -5 2101.90 290.992   2
   0  -7   5 1602.94 301.020   4
  -1  -7  -5 1394.58 234.189   2
   1  -7   5 945.504 257.681   4
  -2  -7  -5 410.700 123.876   2
   2  -7   5 370.447 150.517   4
   3  -7   5 598.441 197.608   4
  -3  -7  -5 365.844 102.495   2
   4  -7   5 8405.13 761.026   4
   5  -7   5 1604.66 334.220   2
   5  -7   5 830.513 226.503   4
   6  -7   5-246.082 203.332   4
   6  -7   5-252.733 186.672   2
   7  -7   5 566.143 212.855   4
   7  -7   5 438.288 176.234   2
   8  -7   5 1669.55 380.946   4
   8  -7   5 1956.16 400.406   2
   9  -7   5 142.322 116.902   4
   9  -7   5-3.49131 84.0989   2
 -10   7  -5 2071.55 462.384   1
  10  -7   5 2072.66 470.553   4
 -11   7  -5 304.837 211.529   1
  11  -7   5 409.031 224.805   4
  13   8  -5 747.415 328.317   3
  12   8  -5 1606.72 417.317   3
 -12   8   5 1877.19 473.416   1
  12  -8  -5 1489.15 372.511   2
  11   8  -5 1273.58 383.821   3
  11  -8  -5 684.860 265.941   2
  10   8  -5 1735.32 438.750   3
  10  -8  -5 3054.06 516.446   2
   9  -8  -5 294.281 184.190   2
   9   8  -5 661.599 290.535   3
   8  -8  -5 23433.8 1387.67   2
  -7  -8   5 3766.52 399.632   4
   7  -8  -5 3828.39 534.095   2
   6  -8  -5 954.665 272.904   2
  -6  -8   5 498.666 152.182   4
  -5  -8   5 9101.38 688.625   4
   5  -8  -5 8071.44 731.220   2
  -4  -8   5 7590.11 645.453   4
   4  -8  -5 8096.89 706.853   2
  -3  -8   5 13242.8 878.706   4
   3  -8  -5 13122.2 890.434   2
  -2  -8   5 12153.7 854.647   4
   2  -8  -5 12151.4 835.324   2
   1  -8  -5-216.647 194.164   2
  -1  -8   5-50.1198 141.569   4
   0  -8  -5 1586.63 274.344   2
   0  -8   5 1261.35 277.434   4
  -1  -8  -5-87.4613 97.5772   2
   1  -8   5 106.639 106.885   4
  -2  -8  -5-49.0442 94.9432   2
   2  -8   5 43.6109 135.374   4
   3  -8   5 3998.34 554.445   4
  -3  -8  -5 3917.69 425.128   2
   4  -8   5 700.518 243.540   4
   5  -8   5 872.918 242.738   2
   5  -8   5 1335.90 330.309   4
   6  -8   5 1638.96 396.425   4
   6  -8   5 899.678 247.763   2
   7  -8   5 3766.47 586.190   4
   7  -8   5 3326.44 517.020   2
   8  -8   5 4558.47 663.989   4
   8  -8   5 3712.66 560.854   2
   9  -8   5-56.1145 144.811   4
   9  -8   5-0.32958 103.836   2
 -10   8  -5-62.9397 95.0809   1
  10  -8   5 36.5685 194.472   4
  13   9  -5 4348.50 727.379   3
  12   9  -5 101.263 205.647   3
  11   9  -5 836.915 315.200   3
  11  -9  -5 614.211 239.996   2
  10   9  -5 3736.88 641.659   3
  10  -9  -5 3753.45 600.750   2
   9  -9  -5 6999.83 782.113   2
   9   9  -5 7109.89 877.369   3
   8  -9  -5 6613.42 734.545   2
   7  -9  -5 925.305 288.389   2
   6  -9  -5 2334.37 425.009   2
  -6  -9   5 2014.78 326.769   4
   5  -9  -5 22.4344 175.070   2
  -5  -9   5 243.963 139.733   4
  -4  -9   5 4233.50 490.805   4
   4  -9  -5 4028.88 521.620   2
  -3  -9   5 3849.11 482.762   4
   3  -9  -5 3639.42 480.006   2
   2  -9  -5 2772.96 411.335   2
  -2  -9   5 2330.26 389.789   4
  -1  -9   5 3997.80 521.442   4
   1  -9  -5 3957.11 485.329   2
   0  -9  -5 154.311 125.412   2
   0  -9   5-141.650 151.210   4
  -1  -9  -5 3196.51 426.706   2
   1  -9   5 2581.83 431.940   4
   2  -9   5 21.3935 113.736   4
  -2  -9  -5 288.235 154.100   2
   3  -9   5 121.687 161.020   4
  -3  -9  -5 154.380 65.6460   2
   4  -9   5 1555.66 352.680   4
   5  -9   5 651.207 271.967   4
   6  -9   5 120.469 110.581   2
   6  -9   5 175.159 177.376   4
   7  -9   5 13838.5 1195.39   4
   7  -9   5 13618.4 1152.61   2
   8  -9   5 538.176 249.114   4
   8  -9   5 233.499 189.958   2
   9  -9   5-63.7750 130.188   2
  11  10  -5 10846.3 1165.96   3
  10  10  -5 1506.20 450.359   3
   9  10  -5 5450.91 795.194   3
   9 -10  -5 5720.31 751.415   2
   8 -10  -5-25.8694 97.2887   2
   7 -10  -5 135.372 93.1248   2
   6 -10  -5 128.182 134.897   2
  -6 -10   5 128.489 86.4201   4
  -5 -10   5 4089.22 531.637   4
   5 -10  -5 4195.32 569.742   2
   4 -10  -5 145.081 149.496   2
  -4 -10   5-11.7954 96.3466   4
   3 -10  -5 187.048 109.019   2
  -3 -10   5 323.090 172.003   4
   2 -10  -5-198.098 189.601   2
  -2 -10   5-75.5508 100.752   4
  -1 -10   5 1489.11 336.526   4
   1 -10  -5 2232.79 380.442   2
   0 -10  -5 1722.24 329.806   2
   0 -10   5 1056.28 281.673   4
  -1 -10  -5-32.3893 101.661   2
   1 -10   5 30.0648 125.755   4
   2 -10   5 733.649 262.619   4
  -2 -10  -5 722.502 239.036   2
   3 -10   5-194.158 217.387   4
   4 -10   5 249.568 216.686   4
   5 -10   5 5149.02 698.394   4
   6 -10   5 1268.79 373.463   4
   7 -10   5-76.3578 109.063   2
   7 -10   5 399.298 236.031   4
   8 -10   5 186.050 138.284   2
   8 -11  -5 1392.49 383.056   2
   7 -11  -5 1237.13 369.589   2
   6 -11  -5 184.035 170.418   2
   5 -11  -5-129.351 205.966   2
  -5 -11   5 171.708 146.601   4
   4 -11  -5 194.473 175.959   2
  -4 -11   5 56.8283 99.1857   4
   3 -11  -5 1057.68 317.870   2
  -3 -11   5 831.026 263.091   4
   2 -11  -5 40.6781 98.6995   2
  -2 -11   5-27.8307 126.422   4
   1 -11  -5 565.533 158.221   2
  -1 -11   5 815.583 257.710   4
   0 -11  -5 275.494 134.213   2
   0 -11   5 129.663 133.807   4
   1 -11   5-7.98483 125.673   4
  -1 -11  -5 239.643 88.1119   2
   2 -11   5 1269.22 361.615   4
  -2 -11  -5 924.687 234.137   2
   3 -11   5 292.241 194.068   4
   4 -11   5 450.280 248.985   4
   5 -11   5 420.883 264.295   4
   6 -12  -5 2124.56 492.383   2
   5 -12  -5-76.7194 103.008   2
   4 -12  -5 780.613 299.451   2
  -3 -12   5 107.951 182.807   4
   3 -12  -5 42.6371 98.5195   2
   2 -12  -5 242.088 178.469   2
  -2 -12   5 167.164 146.534   4
   1 -12  -5-10.1646 135.324   2
  -1 -12   5 65.8302 164.573   4
   0 -12  -5-197.728 165.087   2
   0 -12   5-228.958 178.854   4
   1 -12   5 404.346 230.927   4
  -1 -12  -5-68.8331 198.761   2
   2 -12   5 1321.20 408.388   4
   3 -13  -5 368.957 223.455   2
   2 -13  -5 621.715 257.814   2
   1 -13  -5-95.8435 138.915   2
   0 -13   5 111.405 202.710   4
   0 -13  -5-59.3919 167.301   2
 -15   0   6 1917.39 507.332   1
  15   0  -6 1887.94 420.218   3
  14   0  -6-24.7410 84.4911   3
 -14   0   6 95.4610 164.453   1
 -13   0   6 9963.19 1071.35   1
  13   0  -6 8735.81 869.405   3
  12   0  -6 1951.44 404.872   3
 -12   0   6 1574.79 410.704   1
 -11   0   6 11090.5 1004.58   1
  11   0  -6 10450.5 906.309   3
 -10   0   6 6965.52 736.011   1
  10   0  -6 7129.44 722.376   3
   9   0  -6 221.796 136.400   3
   9   0  -6 24.3534 28.9819   5
  -9   0   6 170.382 109.954   1
   8   0  -6 1764.67 206.097   5
   8   0  -6 1551.81 316.405   3
  -8   0   6 1683.58 301.703   1
   7   0  -6 1802.98 328.072   3
  -7   0   6 2204.04 333.292   1
   7   0  -6 1858.07 228.769   5
   6   0  -6 363.427 153.118   3
  -6   0   6 338.184 120.324   1
   6   0  -6 133.754 62.9603   5
  -5   0   6 12464.1 688.143   1
   5   0  -6 13267.7 846.760   3
   4   0  -6 45897.8 1574.22   5
   4   0  -6 43864.3 1655.25   3
   3   0  -6 98.1649 73.0430   5
   3   0  -6 120.825 88.0407   3
   2   0  -6 420.260 132.324   3
   1   0  -6 72701.7 2115.35   3
   0   0  -6 8167.87 509.498   3
  -1   0  -6 130880. 3186.37   3
  -2   0  -6 67498.2 1704.38   1
  -2   0  -6 69239.7 1834.94   3
  -3   0  -6 9891.46 515.406   1
   3   0   6 9977.88 740.275   4
   3   0   6 10451.0 828.606   5
  -3   0  -6 9642.16 422.148   2
  -3   0  -6 9115.17 448.111   3
  -4   0  -6 52183.8 1649.51   1
   4   0   6 53847.2 1980.56   4
   4   0   6 54737.9 2174.01   5
  -4   0  -6 51165.0 1265.88   2
  -4   0  -6 53151.5 1343.44   3
   5   0   6 18327.6 1171.09   5
   5   0   6 17736.0 1031.90   4
  -5   0  -6 17315.4 885.035   1
  -5   0  -6 15362.2 463.116   3
   6   0   6 11272.1 945.442   5
   6   0   6 11373.1 816.066   4
  -6   0  -6 11035.6 766.911   1
   7   0   6 35960.7 1568.29   4
   7   0   6 33911.5 1767.60   5
  -7   0  -6 32488.0 1534.10   1
   8   0   6 4980.34 667.110   5
  -8   0  -6 4907.61 591.651   1
   8   0   6 4777.24 533.597   4
   9   0   6 1752.91 400.734   5
   9   0   6 1476.45 299.861   4
  -9   0  -6 1460.73 353.330   1
  10   0   6 87.2916 139.911   5
 -10   0  -6 123.000 155.403   1
  11   0   6 279.853 236.914   5
 -11   0  -6 599.123 263.728   1
  12   0   6-13.8597 116.323   5
  16   1  -6 3655.43 610.964   3
  15   1  -6 264.539 162.689   3
 -15   1   6 359.290 273.563   1
  14   1  -6 682.456 292.333   3
 -14   1   6 810.281 325.557   1
  13   1  -6 376.784 249.981   3
 -13   1   6 307.236 204.247   1
  13  -1  -6 271.307 152.139   3
 -12   1   6 6634.40 812.390   1
  12  -1  -6 7476.11 767.829   3
  12   1  -6 7633.90 804.309   3
  11  -1  -6 710.546 240.072   3
  11   1  -6 728.943 262.175   3
 -11   1   6 586.625 232.644   1
 -10   1   6 8563.59 810.277   1
  10  -1  -6 9344.49 823.268   3
  10   1  -6 8787.93 815.115   3
   9  -1  -6 119.827 184.365   3
   9   1  -6-31.9320 43.4241   5
   9   1  -6 46.6844 117.609   3
  -9   1   6-30.7315 113.425   1
   8  -1  -6 2472.64 405.512   3
   8   1  -6 1712.46 332.290   3
   8   1  -6 1902.90 253.974   5
  -8   1   6 1893.78 315.324   1
   7   1  -6 321.694 167.322   3
   7  -1  -6 270.250 129.431   3
   7   1  -6 313.894 113.938   5
  -7   1   6 179.196 117.570   1
  -6   1   6 10448.3 666.115   1
   6   1  -6 9750.40 621.053   5
   6   1  -6 10354.0 650.419   1
   6  -1  -6 8277.52 678.221   3
   6   1  -6 8910.85 725.847   3
  -5   1   6 8780.01 551.740   1
   5   1  -6 8913.23 607.981   5
   5  -1  -6 8882.78 670.663   3
   5   1  -6 9083.13 562.790   1
   5   1  -6 8624.27 685.174   3
  -4   1   6 2479.98 245.688   1
   4   1  -6 3310.75 371.501   5
   4  -1  -6 2869.72 357.078   3
   4   1  -6 2732.14 260.755   1
   3   1  -6 112.427 53.9318   1
   3   1  -6 161.300 87.1021   5
  -3   1   6 167.828 76.0790   5
   3  -1  -6-75.2567 99.6751   3
   3   1  -6-63.5904 114.545   3
  -3   1   6 103.909 50.3283   1
   2   1  -6 36401.2 987.514   1
  -2   1   6 34050.5 1404.76   5
   2  -1  -6 36320.8 1332.52   3
   2   1  -6 34271.1 1359.40   3
  -2   1   6 35911.8 1358.55   3
   1   1  -6 14084.3 456.659   1
   1  -1  -6 15159.2 743.596   3
   1   1  -6 14330.3 773.961   3
  -1   1   6 13325.9 713.885   3
   0  -1  -6 1280.08 189.453   3
   0   1  -6 1072.28 190.663   3
  -1   1  -6 70060.9 1691.97   1
  -1  -1  -6 71336.9 1905.70   3
  -1   1  -6 74145.9 2062.57   3
   2  -1   6 5898.51 559.082   4
  -2   1  -6 5044.61 365.845   2
  -2   1  -6 5287.96 329.403   1
  -2  -1  -6 5429.16 322.521   3
  -3   1  -6 512.806 101.722   2
  -3  -1  -6 514.228 70.0485   2
  -3  -1  -6 522.846 76.5874   3
   3   1   6 525.012 181.128   5
   3  -1   6 364.686 133.639   4
   3  -1   6 478.505 157.598   5
  -3   1  -6 443.753 100.736   1
   4   1   6 5243.99 604.878   5
   4  -1   6 6355.11 583.148   4
   4   1   6 5672.64 554.768   4
  -4   1  -6 5946.59 337.715   2
  -4   1  -6 4732.58 408.714   1
   4  -1   6 6516.35 668.153   5
   5   1   6 11130.9 915.215   5
   5  -1   6 10522.6 893.759   5
   5   1   6 10685.6 773.243   4
   5  -1   6 10087.5 764.428   4
  -5   1  -6 10621.3 692.427   1
  -6   1  -6 3045.17 392.204   1
   6   1   6 2700.85 394.516   4
   6  -1   6 2121.64 391.931   5
   6  -1   6 2619.43 393.624   4
   6   1   6 2791.28 462.033   5
  -7   1  -6 11897.3 866.167   1
   7   1   6 13068.5 872.218   4
   7  -1   6 12544.6 884.480   4
   7   1   6 11330.4 982.268   5
   7  -1   6 11547.8 996.305   5
   8  -1   6 969.395 313.496   5
   8   1   6 1124.09 308.739   5
   8   1   6 940.768 213.174   4
   8  -1   6 1146.82 263.058   4
  -8   1  -6 813.480 241.461   1
   9   1   6 1396.76 360.914   5
  -9   1  -6 1118.44 305.522   1
   9  -1   6 1505.96 391.078   5
   9   1   6 1464.31 284.803   4
   9  -1   6 1788.12 344.592   4
  10   1   6 656.433 280.093   5
 -10   1  -6 577.835 225.280   1
  10  -1   6 612.878 191.461   4
  11   1   6 178.470 163.326   5
 -11   1  -6 37.0623 180.386   1
  12   1   6 576.068 237.236   5
 -12   1  -6 442.093 249.750   1
  16   2  -6 233.070 198.144   3
  15   2  -6 2294.13 467.483   3
 -15   2   6 2341.68 563.828   1
  14   2  -6 782.612 288.675   3
 -14   2   6 1272.41 403.714   1
 -13   2   6 4871.55 726.631   1
  13   2  -6 4888.73 668.055   3
  12   2  -6 419.663 217.755   3
 -12   2   6 438.633 234.935   1
 -11   2   6 15084.7 1172.06   1
  11  -2  -6 16849.5 1144.33   3
  11   2  -6 14335.6 1129.75   3
  10  -2  -6 7276.42 717.436   3
  10   2  -6 7636.85 772.189   3
 -10   2   6 8407.06 803.583   1
   9  -2  -6 573.652 214.524   3
  -9   2   6 484.472 207.174   1
   9   2  -6 499.330 201.677   3
   8  -2  -6 1077.55 267.776   3
  -8   2   6 1056.84 254.575   1
   8   2  -6 743.426 226.564   3
   7  -2  -6 80.0610 107.846   3
   7   2  -6 177.294 137.826   3
  -7   2   6 232.022 132.387   1
   6  -2  -6 6270.26 589.677   3
  -6   2   6 6571.60 523.945   1
   6   2  -6 5453.57 566.743   3
   5   2  -6 24309.0 1048.77   1
  -5   2   6 23399.3 961.842   5
   5  -2  -6 27347.2 1233.13   3
  -5   2   6 22486.8 963.047   1
   5   2  -6 19073.5 1112.77   3
   4  -2  -6 1563.95 275.346   3
   4   2  -6 1590.10 223.082   1
  -4   2   6 1197.76 208.059   5
   4   2  -6 1176.55 251.981   3
  -4   2   6 1382.45 185.852   1
   3  -2  -6 261.329 160.344   3
  -3   2   6 52.5648 43.7964   1
   3   2  -6 253.308 150.544   3
   3   2  -6 141.429 70.9070   1
  -3   2   6 7.49002 81.7888   5
  -2   2   6 24983.7 1174.83   5
  -2   2   6 26607.3 765.645   1
   2  -2  -6 26969.4 1110.22   3
  -2   2   6 27429.5 1131.47   3
  -1   2   6 39454.8 1580.81   5
   1  -2  -6 40013.8 1370.10   3
  -1   2   6 42916.8 1439.24   3
   0  -2  -6 70.8269 43.3985   3
   0   2   6 14.4322 37.6078   3
   0   2   6 62.7515 22.6009   1
  -1   2  -6 13538.4 711.239   2
  -1  -2  -6 13616.6 578.128   3
   1   2   6 12506.4 455.401   1
   2  -2   6 3273.10 409.888   4
  -2   2  -6 3087.60 301.894   2
   2   2   6 3325.61 243.370   1
   3  -2   6 6146.49 578.440   4
  -3   2  -6 6354.25 423.324   2
  -3   2  -6 6841.35 462.102   1
   3   2   6 6289.38 401.879   1
   4   2   6 361.900 117.352   1
  -4   2  -6 235.898 82.7651   2
  -4   2  -6 308.343 105.017   1
   4  -2   6 259.304 152.993   4
   5   2   6 668.625 225.486   5
   5  -2   6 505.791 175.390   4
  -5   2  -6 691.328 127.238   2
  -5   2  -6 650.406 162.294   1
   6   2   6 9468.12 737.724   4
   6  -2   6 8732.41 741.081   4
   6   2   6 9449.37 858.492   5
  -6   2  -6 9378.47 717.957   1
   7   2   6 5297.94 674.999   5
   7  -2   6 5708.64 606.241   4
  -7   2  -6 6180.90 609.231   1
   7   2   6 5772.78 567.709   4
   8   2   6 651.390 249.159   5
  -8   2  -6 646.863 244.927   1
   8   2   6 1218.88 263.762   4
   8  -2   6 676.461 223.054   4
   9   2   6-147.184 210.297   5
   9   2   6 70.5125 87.2886   4
   9  -2   6-49.9692 117.672   4
  10   2   6 473.070 234.399   5
  10  -2   6 575.647 216.685   4
 -10   2  -6 802.438 258.663   1
 -11   2  -6-196.669 190.003   1
  11   2   6-118.563 119.366   5
  12   2   6 193.765 242.346   5
 -12   2  -6 388.129 232.729   1
  16   3  -6 1597.25 403.553   3
  15   3  -6 601.136 266.741   3
 -15   3   6 318.067 258.793   1
  14   3  -6 440.162 266.889   3
 -14   3   6-76.2749 214.687   1
  13   3  -6-69.9167 121.657   3
 -13   3   6 22.1637 163.581   1
 -12   3   6 2604.63 506.149   1
  12   3  -6 1753.23 412.140   3
 -11   3   6 2090.30 427.062   1
  11   3  -6 1606.05 364.397   3
 -10  -3   6 16603.7 767.662   4
  10   3  -6 18316.4 1229.09   3
 -10   3   6 17210.0 1197.27   1
  -9  -3   6 6889.83 499.714   4
  -9   3   6 8113.37 740.819   1
   9   3  -6 7592.01 762.246   3
   8   3  -6 1531.31 347.069   3
  -8  -3   6 1435.21 233.663   4
  -8   3   6 1905.39 337.989   1
   8  -3  -6 1598.79 319.285   3
   7   3  -6 868.439 244.461   3
  -7  -3   6 904.402 195.596   4
  -7   3   6 1221.71 240.267   1
   7  -3  -6 1250.29 279.942   3
  -6   3   6 2185.24 241.170   5
  -6  -3   6 2286.75 314.704   4
   6   3  -6 2354.26 384.997   3
  -6   3   6 2391.28 326.944   1
   6  -3  -6 2481.14 365.986   3
  -5   3   6 15717.7 767.616   5
  -5  -3   6 16042.8 874.574   4
  -5   3   6 16655.7 816.430   1
   5  -3  -6 14882.9 896.611   3
   5   3  -6 15149.5 990.776   3
   4   3  -6 615.867 159.440   1
  -4   3   6 348.119 120.025   5
  -4  -3   6 618.304 168.189   4
   4   3  -6 613.290 186.292   3
   4  -3  -6 631.938 175.647   3
  -3  -3   6 2383.38 332.183   4
   3  -3  -6 3163.80 362.963   3
  -2  -3   6 118665. 3311.81   4
  -1   3   6 7882.43 541.124   3
   0   3   6 9556.81 566.174   3
   1   3   6 1761.21 190.647   1
   1   3   6 1533.09 195.895   3
   2   3   6 6197.86 402.300   1
   2  -3   6 6786.05 600.588   4
   2   3   6 6071.65 356.493   3
   3   3   6 42.2576 55.0272   1
  -3  -3  -6-17.8061 16.4089   2
   4  -3   6 130.561 109.857   4
   4   3   6 45.9314 38.9217   1
  -5   3  -6 2242.34 320.507   1
   5  -3   6 2346.26 393.271   4
   6   3   6 1232.39 248.940   4
  -6   3  -6 970.090 221.154   1
   6  -3   6 1200.32 300.512   4
   7   3   6 1138.03 246.066   4
   7  -3   6 1545.48 322.593   4
  -7   3  -6 1317.51 277.797   1
   8   3   6 2566.44 375.021   4
   8  -3   6 2580.98 423.443   4
  -8   3  -6 2525.06 433.423   1
  -9   3  -6 860.974 273.046   1
   9   3   6 110.097 146.298   5
   9  -3   6 794.458 246.349   4
 -10   3  -6 723.841 257.588   1
  10   3   6 698.978 263.844   5
  10  -3   6 466.612 198.999   4
  11   3   6 211.091 237.682   5
 -11   3  -6 260.346 194.640   1
  11  -3   6 435.938 185.158   4
  12   3   6-17.0708 175.986   5
 -12   3  -6-234.129 221.296   1
  15   4  -6 589.633 279.897   3
 -14   4   6 7.13991 192.142   1
  14   4  -6-84.5613 91.1223   3
 -13   4   6 906.513 317.341   1
  13   4  -6 1668.89 401.014   3
  12   4  -6 244.923 143.506   3
 -12   4   6 309.212 200.165   1
  11   4  -6 18.1595 96.6515   3
 -11   4   6 25.3765 98.7499   1
  10   4  -6 2444.86 460.037   3
 -10   4   6 2730.03 458.918   1
  -9  -4   6 4720.10 390.246   4
  -9   4   6 3953.55 519.821   1
   9   4  -6 3805.14 555.094   3
  -8  -4   6 2058.42 265.025   4
   8   4  -6 2588.11 442.733   3
  -8   4   6 2287.34 372.371   1
  -7   4   6 658.590 198.485   1
   7   4  -6 394.388 180.004   3
  -7   4   6 707.135 125.182   5
  -7  -4   6 558.824 147.188   4
  -6  -4   6 3604.02 382.523   4
  -6   4   6 3971.44 356.943   5
   6   4  -6 3737.81 509.013   3
  -5  -4   6 15515.7 850.061   4
   5   4  -6 15649.9 1034.66   3
  -4  -4   6 8796.46 633.197   4
  -3  -4   6 9776.74 686.345   4
  -2  -4   6 1934.04 302.966   4
  -1   4   6 510.155 144.338   3
  -1  -4   6 119.546 101.767   4
   0   4   6 3893.90 368.270   3
  -1  -4  -6 4096.80 309.872   2
   1   4   6 4675.58 369.244   3
   2  -4   6 3006.56 404.724   4
   2   4   6 3466.65 343.574   1
  -2  -4  -6 3147.31 236.517   2
   2   4   6 2746.33 255.888   3
   3   4   6 17857.7 885.646   1
   3  -4   6 17088.8 1056.22   4
  -3  -4  -6 19333.8 596.478   2
   3   4   6 18507.1 640.295   3
   4  -4   6 9133.67 752.259   4
   5  -4   6 299.016 137.389   4
   6  -4   6 358.442 171.152   4
  -6   4  -6 271.982 99.6844   1
   7   4   6 346.709 153.186   4
  -7   4  -6 417.822 178.272   1
   7  -4   6 287.047 102.994   4
   8   4   6 1867.49 326.567   4
  -8   4  -6 1498.91 339.048   1
   8  -4   6 1577.15 315.063   4
   9  -4   6 773.977 223.863   4
  -9   4  -6 615.492 229.781   1
  10  -4   6 146.693 162.819   4
 -10   4  -6-84.1738 173.734   1
  11   4   6 492.579 244.936   5
 -11   4  -6 653.774 261.766   1
  11  -4   6 775.266 285.212   4
  12   4   6 636.484 323.037   5
 -12   4  -6 876.161 346.295   1
  15   5  -6-27.4035 140.545   3
 -14   5   6 975.345 370.210   1
  14   5  -6 527.200 273.700   3
  13   5  -6 299.587 172.189   3
 -13   5   6-0.40658 172.446   1
  12   5  -6 298.945 191.137   3
 -12   5   6 625.639 241.959   1
  11   5  -6 461.420 173.311   3
 -11   5   6 711.845 276.088   1
  10   5  -6 56.2776 122.043   3
 -10   5   6 165.470 94.2677   1
   9   5  -6 1174.64 344.528   3
  -9   5   6 1176.36 276.577   1
  -9  -5   6 1357.50 197.557   4
  -8  -5   6 1874.03 254.021   4
   8   5  -6 2245.50 437.155   3
  -7   5   6 5859.93 410.428   5
   7   5  -6 5163.49 638.311   3
   6   5  -6 1895.14 372.024   3
  -6  -5   6 1224.48 222.632   4
  -5  -5   6 8975.74 639.244   4
  -4  -5   6 4918.98 476.056   4
  -3  -5   6 742.421 193.460   4
  -2  -5   6 17505.2 982.201   4
  -1  -5   6 29670.5 1360.55   4
   0   5   6 369.896 125.195   3
   0  -5   6 736.047 213.584   4
   0  -5  -6 499.834 124.054   2
   1  -5   6 6550.06 630.361   4
  -1  -5  -6 6493.47 430.158   2
   1   5   6 6971.62 487.285   3
  -2  -5  -6 35005.5 1132.51   2
   2   5   6 35003.5 1205.50   3
  -3  -5  -6 71.8391 49.0783   2
   3   5   6 166.717 66.1837   3
   3  -5   6 168.803 152.886   4
   4  -5   6 12150.7 908.190   4
   5  -5   6 431.044 195.328   4
   6  -5   6 1333.10 307.979   4
   7  -5   6 2786.77 460.338   4
  -7   5  -6 2679.85 439.783   1
  -8   5  -6 149.090 124.164   1
   8  -5   6 91.6896 91.5263   4
  -9   5  -6-63.6735 110.570   1
   9  -5   6 130.340 164.605   4
  10  -5   6 739.015 249.983   4
 -10   5  -6 489.669 208.660   1
  11  -5   6 138.708 157.651   4
 -11   5  -6 19.0758 191.242   1
 -12   5  -6 195.686 196.210   1
  15   6  -6 176.675 197.538   3
  14   6  -6-344.418 213.298   3
  13   6  -6-160.466 184.608   3
 -13   6   6-83.4377 193.009   1
  12   6  -6 571.034 251.682   3
 -12   6   6 1127.52 338.495   1
  11   6  -6 15.0344 137.145   3
 -11   6   6 147.235 180.000   1
 -10   6   6 2304.27 440.447   1
  10   6  -6 2909.07 525.741   3
   9   6  -6 207.225 176.840   3
   8   6  -6 1005.26 310.105   3
  -8  -6   6 1519.34 233.347   4
  -7  -6   6 4662.65 431.844   4
   7   6  -6 3412.33 535.715   3
  -6  -6   6 3366.89 382.982   4
  -5  -6   6 4154.29 437.774   4
  -4  -6   6 399.333 178.472   4
  -3  -6   6 32.8587 95.5866   4
  -2  -6   6 34656.7 1526.89   4
   2  -6  -6 39422.3 1486.09   2
  -1  -6   6 86312.9 2823.29   4
   1  -6  -6 94961.4 2618.76   2
   0  -6   6 4889.80 556.693   4
   0  -6  -6 4369.42 400.722   2
   1  -6   6 17704.2 1106.45   4
  -1  -6  -6 20299.8 884.075   2
   2  -6   6 7066.24 681.373   4
  -2  -6  -6 7761.78 488.067   2
   2   6   6 6849.26 491.344   3
   3  -6   6 4391.56 546.994   4
  -3  -6  -6 4981.47 362.279   2
   4  -6   6 9036.79 805.054   4
   5  -6   6 8043.68 775.758   4
   6  -6   6-159.207 224.106   4
   7  -6   6 237.549 151.513   4
   8  -6   6 863.944 295.419   4
  -8   6  -6 708.595 231.379   1
  -9   6  -6 718.852 271.014   1
   9  -6   6 790.801 276.805   4
 -10   6  -6-58.5909 123.185   1
  10  -6   6-249.923 165.472   4
  11  -6   6 158.824 160.304   4
 -11   6  -6 197.814 173.199   1
  14   7  -6 96.3792 152.649   3
  13   7  -6-631.832 284.229   3
 -13   7   6-445.125 246.744   1
  12   7  -6 2682.80 536.685   3
 -12   7   6 3065.54 564.494   1
  11   7  -6 1560.22 388.522   3
 -11   7   6 1188.26 350.610   1
  10   7  -6 1947.74 445.202   3
 -10   7   6 2039.92 426.315   1
   9   7  -6 1049.79 336.313   3
   8   7  -6 1214.46 376.637   3
  -7  -7   6 247.212 158.100   4
  -6  -7   6 1721.83 297.824   4
  -5  -7   6 23423.0 1141.49   4
   5  -7  -6 21330.2 1211.95   2
  -4  -7   6 13129.8 879.796   4
   4  -7  -6 15813.6 978.978   2
   3  -7  -6 301.105 173.927   2
  -3  -7   6 387.459 197.131   4
  -2  -7   6 48106.5 1877.10   4
   2  -7  -6 44380.7 1693.65   2
   1  -7  -6 533.226 169.431   2
  -1  -7   6 16.3285 107.360   4
   0  -7   6 5884.08 613.241   4
   0  -7  -6 6167.26 510.927   2
   1  -7   6 8788.16 767.480   4
  -1  -7  -6 8666.45 601.977   2
   2  -7   6 8405.22 775.299   4
  -2  -7  -6 8523.34 574.501   2
   3  -7   6 235.099 182.086   4
  -3  -7  -6 82.6480 75.2131   2
   4  -7   6 9998.60 872.776   4
   5  -7   6 18.3696 98.3457   4
   6  -7   6 229.913 112.917   4
   7  -7   6-329.531 246.271   4
   8  -7   6 2588.76 517.187   4
  -9   7  -6 422.767 226.093   1
   9  -7   6 419.164 217.551   4
 -10   7  -6-164.740 157.691   1
  10  -7   6 293.670 208.044   4
  13   8  -6 57.9981 124.510   3
  12   8  -6 331.847 186.373   3
 -12   8   6 533.403 250.311   1
  11   8  -6 880.210 336.874   3
  11  -8  -6 1301.89 356.864   2
 -11   8   6 1290.15 384.670   1
  10   8  -6 2336.56 520.789   3
  10  -8  -6 1581.49 417.353   2
   9   8  -6 939.662 333.826   3
   9  -8  -6 886.995 309.058   2
   8  -8  -6 4844.60 619.804   2
   8   8  -6 4009.60 659.228   3
  -7  -8   6 3458.92 406.922   4
   7  -8  -6 3401.70 526.791   2
  -6  -8   6 4077.93 472.944   4
   6  -8  -6 3773.60 532.656   2
  -5  -8   6 26206.3 1292.33   4
   5  -8  -6 25174.0 1358.30   2
   4  -8  -6 1197.83 281.922   2
  -4  -8   6 1507.67 312.368   4
   3  -8  -6 238.712 165.057   2
  -3  -8   6 92.6950 123.803   4
  -2  -8   6 11967.2 888.540   4
   2  -8  -6 13308.2 879.996   2
  -1  -8   6 6331.77 653.115   4
   1  -8  -6 7348.66 622.591   2
   0  -8   6 3961.78 518.320   4
   0  -8  -6 3913.94 437.781   2
   1  -8   6 2896.12 450.094   4
  -1  -8  -6 2546.55 342.801   2
  -2  -8  -6 847.904 188.648   2
   2  -8   6 405.968 166.283   4
   3  -8   6 179.504 141.755   4
   4  -8   6-145.164 180.582   4
   5  -8   6 2790.12 493.579   4
   6  -8   6 2681.48 495.327   4
   7  -8   6 998.824 324.654   4
   8  -8   6-257.560 222.925   4
   9  -8   6 143.957 139.059   4
 -10   8  -6 618.902 263.052   1
  12   9  -6 1515.10 440.553   3
  11   9  -6 2681.72 581.146   3
  10   9  -6 810.624 338.238   3
  10  -9  -6 1146.55 342.970   2
   9  -9  -6 4682.90 650.491   2
   9   9  -6 6569.03 886.400   3
   8  -9  -6 6519.48 742.042   2
   7  -9  -6 1997.14 409.518   2
  -6  -9   6 6374.06 603.390   4
   6  -9  -6 4776.03 616.091   2
  -5  -9   6 6734.59 649.829   4
   5  -9  -6 7263.11 735.192   2
   4  -9  -6 782.337 235.336   2
  -4  -9   6 1212.18 281.189   4
   3  -9  -6 265.604 143.046   2
  -3  -9   6 181.767 124.378   4
   2  -9  -6 12.1136 111.983   2
  -2  -9   6-273.531 191.179   4
   1  -9  -6 2065.99 346.549   2
  -1  -9   6 2109.02 388.951   4
   0  -9   6 87.0003 108.028   4
   0  -9  -6 364.783 144.972   2
  -1  -9  -6 25.9328 71.6542   2
   1  -9   6-134.375 194.320   4
  -2  -9  -6 528.986 180.288   2
   2  -9   6 30.1785 168.940   4
   3  -9   6 1231.80 335.902   4
   4  -9   6 987.522 310.805   4
   5  -9   6 2454.10 478.513   4
   6  -9   6 736.831 294.696   4
   7  -9   6 239.484 288.956   4
  10  10  -6 5877.32 864.344   3
   9  10  -6 4016.65 706.051   3
   9 -10  -6 4538.31 671.689   2
   8 -10  -6-223.017 148.047   2
   7 -10  -6 1067.01 306.059   2
   6 -10  -6 2919.67 502.511   2
  -6 -10   6 2102.16 369.614   4
   5 -10  -6 227.537 202.007   2
  -5 -10   6 224.702 160.623   4
   4 -10  -6 864.776 262.201   2
  -4 -10   6 638.254 248.726   4
   3 -10  -6 331.350 169.833   2
  -3 -10   6 329.668 191.245   4
   2 -10  -6 47.1213 82.6569   2
  -2 -10   6-6.44328 114.329   4
   1 -10  -6-13.4339 83.9017   2
  -1 -10   6 327.043 207.986   4
   0 -10  -6 471.589 198.102   2
   0 -10   6 453.063 187.400   4
  -1 -10  -6 477.240 182.333   2
   1 -10   6 336.597 196.786   4
   2 -10   6 1127.33 329.403   4
   3 -10   6-10.6081 123.159   4
   4 -10   6 2865.36 540.105   4
   5 -10   6 457.105 247.220   4
   7 -11  -6 3889.84 624.731   2
   6 -11  -6 447.375 248.814   2
   5 -11  -6 152.227 147.897   2
  -5 -11   6 287.688 164.075   4
   4 -11  -6 113.375 123.785   2
  -4 -11   6 475.266 228.774   4
   3 -11  -6 101.872 82.3715   2
  -3 -11   6 305.778 164.864   4
  -2 -11   6 109.422 175.926   4
   2 -11  -6 44.5755 107.961   2
   1 -11  -6-24.6801 155.837   2
  -1 -11   6 211.253 187.616   4
   0 -11  -6 426.142 203.442   2
   0 -11   6 362.218 207.342   4
   1 -11   6 522.230 220.668   4
  -1 -11  -6 191.376 133.302   2
   2 -11   6 257.852 160.481   4
   3 -11   6 80.9491 187.200   4
   5 -12  -6 1456.80 407.548   2
   4 -12  -6 908.240 296.815   2
  -4 -12   6 833.730 277.062   4
   3 -12  -6 927.854 315.357   2
  -3 -12   6 755.718 274.068   4
   2 -12  -6 214.272 115.553   2
  -2 -12   6 217.440 198.394   4
   1 -12  -6 200.102 198.792   2
  -1 -12   6 287.362 175.861   4
   0 -12  -6-44.6901 80.8925   2
   0 -12   6 341.513 240.421   4
   1 -12   6-162.712 179.311   4
   3 -13  -6 2173.14 490.033   2
  -3 -13   6 1926.37 444.470   4
   2 -13  -6-78.5528 113.533   2
  -2 -13   6 486.561 256.744   4
   1 -13  -6 710.923 293.459   2
  15   0  -7 216.286 166.536   3
  14   0  -7 86.7617 207.712   3
 -14   0   7 416.319 359.453   1
  13   0  -7-106.631 100.845   3
 -13   0   7 301.979 236.113   1
  12   0  -7 280.161 243.301   3
 -12   0   7-59.0735 196.425   1
  11   0  -7-151.448 156.619   3
 -11   0   7 288.433 230.714   1
  10   0  -7 171.532 111.261   3
 -10   0   7 134.021 183.246   1
   9   0  -7 12.4042 89.2713   3
  -9   0   7-155.736 146.257   1
  -8   0   7-112.740 72.7116   1
   8   0  -7-47.4444 94.2023   3
   7   0  -7 72.3920 61.8223   5
   7   0  -7 49.8646 87.4151   3
  -7   0   7-58.1005 90.0475   1
   6   0  -7-95.7119 76.3040   5
   6   0  -7-25.4725 70.1906   3
   5   0  -7-100.502 88.5798   5
   5   0  -7-65.4685 119.940   3
   4   0  -7-79.4464 112.252   3
   3   0  -7-106.107 102.974   3
   2   0  -7 3.61281 66.4456   3
  -1   0   7-41.7294 118.505   5
   1   0  -7 37.5325 47.1032   3
   0   0  -7 0.51037 40.4520   3
  -1   0  -7 48.6105 46.9729   3
   2   0   7-232.479 184.477   5
  -2   0  -7 28.3258 41.3048   3
  -3   0  -7-2.14911 27.5271   2
   3   0   7 66.3110 126.734   5
  -3   0  -7-4.51093 49.5172   3
   3   0   7 78.6418 121.234   4
  -4   0  -7-6.83586 33.4234   3
   4   0   7 57.3375 104.294   5
  -4   0  -7 9.05154 43.6017   1
  -4   0  -7-54.7592 33.6547   2
   4   0   7 6.01848 79.0245   4
   5   0   7 24.4119 141.928   5
   5   0   7 118.215 137.317   4
  -5   0  -7 117.665 89.7290   1
   6   0   7 32.8135 183.643   5
   6   0   7 232.939 147.900   4
  -6   0  -7 124.001 80.1250   1
   7   0   7 38.2779 168.196   5
  -7   0  -7 8.05544 96.6998   1
   7   0   7 48.8614 102.095   4
   8   0   7-136.965 135.091   5
  -8   0  -7-40.7722 145.162   1
   8   0   7 189.164 158.343   4
   9   0   7-296.177 250.009   5
   9   0   7-216.277 147.824   4
  10   0   7-47.7340 138.238   5
  11   0   7 120.819 180.152   5
  15   1  -7 3661.22 621.312   3
 -15   1   7 4668.09 826.180   1
 -14   1   7 8678.83 1028.07   1
  14  -1  -7 8885.59 926.901   3
  14   1  -7 10916.4 1040.67   3
  13  -1  -7 940.471 317.443   3
  13   1  -7 1092.34 334.797   3
 -13   1   7 1153.42 383.730   1
  12  -1  -7 1824.25 390.606   3
  12   1  -7 2679.05 502.335   3
 -12   1   7 2753.74 510.617   1
  11  -1  -7 1547.29 336.960   3
  11   1  -7 2470.13 481.524   3
 -11   1   7 2244.83 444.078   1
  10  -1  -7 3461.75 514.708   3
 -10   1   7 4219.27 567.507   1
  10   1  -7 3020.19 509.113   3
   9  -1  -7 399.169 225.963   3
   9   1  -7 395.254 125.909   5
   9   1  -7 427.703 191.770   3
  -9   1   7 468.984 172.000   1
   8  -1  -7 1041.58 267.930   3
  -8   1   7 888.603 222.176   1
   8   1  -7 1123.20 212.581   5
   8   1  -7 1100.45 281.493   3
  -7   1   7 50.0121 63.2944   1
   7  -1  -7 69.3972 85.1522   3
   7   1  -7 25.3626 47.9704   5
   7   1  -7 8.73364 75.6658   3
   6  -1  -7 272.327 174.582   3
  -6   1   7 238.989 99.7225   1
   6   1  -7 283.832 155.175   3
   6   1  -7 277.224 83.9850   1
   5   1  -7 28.6719 76.6603   3
  -5   1   7 37.1666 36.5026   1
   5  -1  -7-10.3438 66.6613   3
   5   1  -7-1.19257 52.7337   1
  -4   1   7 6463.04 391.267   1
   4   1  -7 6259.60 400.452   1
   4  -1  -7 5027.94 511.282   3
   4   1  -7 6146.95 580.380   3
  -3   1   7 37.5169 73.8748   5
   3   1  -7 173.817 84.5628   3
   3  -1  -7 29.7203 56.6581   3
   3   1  -7 193.899 56.8091   1
  -2   1   7 1452.96 282.282   5
   2   1  -7 1455.02 256.148   3
   2  -1  -7 1186.50 231.393   3
   2   1  -7 1299.61 119.040   1
  -1   1   7 11481.2 828.673   5
   1  -1  -7 10795.8 663.433   3
   1   1  -7 11204.5 719.195   3
   0  -1  -7-4.35926 67.8657   3
   0   1  -7-7.15300 50.8815   3
  -1   1  -7 15.0005 19.9616   1
  -1   1  -7 36.5046 74.3956   3
  -1  -1  -7 62.9809 38.9581   3
   2   1   7 30458.8 1578.72   5
   2  -1   7 35522.0 1588.51   4
  -2   1  -7 33615.4 1188.30   2
  -2  -1  -7 34687.7 1093.40   3
  -2   1  -7 33945.0 1025.87   1
  -2   1  -7 33594.1 1243.35   3
   3  -1   7 2244.07 436.224   5
   3   1   7 2866.61 450.456   5
   3  -1   7 2212.07 386.453   4
  -3  -1  -7 1952.11 164.639   2
  -3   1  -7 2040.99 220.087   2
  -3  -1  -7 1963.15 174.610   3
  -3   1  -7 2157.21 257.441   3
  -3   1  -7 1837.99 218.945   1
  -4   1  -7 15826.1 797.243   1
   4   1   7 18357.2 1215.52   5
   4   1   7 17223.1 1081.41   4
   4  -1   7 16421.2 1059.69   4
   4  -1   7 17044.4 1200.64   5
  -4   1  -7 16243.3 644.420   2
  -4   1  -7 16245.7 726.855   3
  -5   1  -7 4234.17 429.589   1
   5  -1   7 4700.20 629.621   5
   5   1   7 3723.95 548.843   5
   5   1   7 3524.73 466.960   4
   5  -1   7 3652.39 490.778   4
  -5   1  -7 3709.40 297.984   3
  -6   1  -7 7125.48 617.385   1
   6  -1   7 7994.16 853.583   5
   6   1   7 7592.59 712.399   4
   6  -1   7 8490.80 763.852   4
   6   1   7 7367.74 809.691   5
  -7   1  -7 4678.75 532.034   1
   7   1   7 4317.34 640.821   5
   7  -1   7 4503.10 659.077   5
   7  -1   7 4466.07 546.476   4
   7   1   7 3884.75 499.054   4
  -8   1  -7 2084.80 382.527   1
   8   1   7 1964.61 374.716   4
   8   1   7 1942.57 412.864   5
   8  -1   7 2058.24 383.816   4
   9   1   7 1927.88 450.254   5
   9   1   7 1908.34 360.374   4
   9  -1   7 1633.69 347.733   4
  -9   1  -7 1721.37 376.198   1
  10   1   7 974.431 365.475   5
  10  -1   7 807.544 269.780   4
  11   1   7 231.566 201.176   5
  12   1   7-33.7154 150.923   5
  15   2  -7 499.344 263.837   3
 -15   2   7 479.961 234.738   1
  14   2  -7 357.262 221.624   3
 -14   2   7 68.9053 148.265   1
  13   2  -7 1457.86 383.516   3
 -13   2   7 1222.83 408.354   1
  12   2  -7 1145.86 328.556   3
  12  -2  -7 863.037 257.899   3
 -12   2   7 1180.07 364.209   1
  11  -2  -7 530.930 138.451   3
  11   2  -7 416.380 196.799   3
 -11   2   7 172.930 146.953   1
 -10   2   7 6239.36 683.412   1
  10  -2  -7 5758.75 658.152   3
  10   2  -7 5166.06 675.411   3
   9  -2  -7-22.8645 113.605   3
   9   2  -7 95.3411 118.146   3
  -9   2   7 141.487 147.137   1
   8  -2  -7 108.016 97.7073   3
   8   2  -7 365.170 192.072   3
  -8   2   7 295.858 142.339   1
   7   2  -7 2835.58 447.599   3
   7  -2  -7 3521.45 467.751   3
  -7   2   7 3596.98 424.673   1
   6   2  -7 8441.48 758.136   3
  -6   2   7 9809.88 648.334   1
  -5   2   7 9294.58 640.678   5
   5  -2  -7 9904.77 752.506   3
   5   2  -7 9362.06 765.523   3
  -5   2   7 9251.21 565.691   1
   5   2  -7 10597.3 643.313   1
   4   2  -7 1598.12 215.738   1
   4  -2  -7 1565.91 278.167   3
  -4   2   7 1415.85 244.497   5
   4   2  -7 1542.18 297.817   3
  -4   2   7 1534.08 192.055   1
   3  -2  -7 647.150 181.437   3
  -3   2   7 488.583 153.660   5
   3   2  -7 600.435 118.995   1
   3   2  -7 472.625 134.447   3
  -3   2   7 464.155 86.3512   1
   2  -2  -7 1138.00 228.733   3
  -2   2   7 842.710 224.032   5
   2   2  -7 1127.20 248.778   3
  -2   2   7 833.140 83.9216   1
  -1   2   7 4636.53 516.568   5
   1  -2  -7 4445.11 407.123   3
  -1   2   7 4882.73 442.322   3
   1   2  -7 4016.77 447.138   3
   0  -2  -7 408.389 121.700   3
   0   2   7 281.983 152.322   5
   0   2   7 301.413 113.831   3
   1   2   7 7507.80 713.321   5
   1  -2   7 7681.29 676.130   4
  -1  -2  -7 8430.18 473.400   3
   2   2   7 3724.35 524.786   5
   2  -2   7 4033.52 496.858   4
  -2   2  -7 3866.21 365.013   2
  -2   2  -7 4172.02 315.961   1
   3   2   7 5890.75 669.647   5
   3  -2   7 6730.04 645.075   4
  -3  -2  -7 6132.46 265.987   2
  -3   2  -7 6559.13 449.645   2
  -3   2  -7 6365.59 444.444   1
   4   2   7 102.068 131.764   5
  -4   2  -7 47.6191 57.8868   2
   4  -2   7 151.702 131.532   4
  -4   2  -7 182.654 79.2430   1
   5   2   7 293.749 219.873   5
   5   2   7 42.9348 136.097   4
   5  -2   7 77.9050 88.5398   4
  -5   2  -7 6.27297 61.3459   1
  -6   2  -7 116.533 107.412   1
   6   2   7 174.065 159.543   5
   6   2   7 106.324 100.612   4
   6  -2   7 428.880 195.986   4
  -7   2  -7 150.790 111.374   1
   7   2   7 326.882 169.743   4
   7   2   7-156.026 116.176   5
   7  -2   7 539.170 238.661   4
   8   2   7 263.663 153.665   5
   8   2   7 240.861 113.267   4
   8  -2   7 601.624 231.921   4
  -8   2  -7 582.996 220.920   1
   9   2   7 362.951 225.086   5
   9  -2   7 652.837 243.102   4
  -9   2  -7 349.896 162.876   1
  10   2   7 456.721 279.773   5
  10  -2   7 61.8420 128.293   4
  11   2   7 131.122 107.724   5
  12   2   7 429.932 235.269   5
  15   3  -7 2241.17 483.697   3
  14   3  -7-14.3421 142.183   3
 -14   3   7-48.2047 123.983   1
  13   3  -7 762.460 274.621   3
 -13   3   7 752.925 282.933   1
  12   3  -7-302.855 232.657   3
 -12   3   7-61.6492 135.310   1
  11   3  -7 2843.76 489.082   3
 -11   3   7 3175.80 523.065   1
 -10   3   7 2570.22 434.685   1
  10   3  -7 2748.65 482.836   3
 -10  -3   7 3179.36 363.897   4
   9   3  -7-67.8392 127.406   3
  -9  -3   7 13.1356 85.5552   4
   9  -3  -7-96.6079 170.658   3
  -9   3   7-236.948 188.530   1
   8   3  -7 2790.04 471.675   3
  -8  -3   7 2970.37 378.396   4
  -8   3   7 2254.29 368.984   1
   8  -3  -7 2631.03 407.251   3
   7   3  -7 463.050 213.242   3
  -7  -3   7 303.456 138.251   4
  -7   3   7 453.434 151.384   1
   7  -3  -7 503.751 183.546   3
  -6   3   7 3732.33 365.675   5
  -6  -3   7 3294.50 408.765   4
   6  -3  -7 3957.71 484.559   3
  -6   3   7 3246.89 368.474   1
   6   3  -7 3795.86 509.174   3
  -5  -3   7 5259.00 529.717   4
  -5   3   7 5226.16 424.601   1
   5  -3  -7 5813.36 556.988   3
  -5   3   7 5035.30 458.635   5
   5   3  -7 4914.47 569.291   3
  -4   3   7 1866.12 303.621   5
   4   3  -7 2344.72 296.788   1
   4   3  -7 2330.12 394.119   3
  -4  -3   7 1753.63 301.779   4
  -4   3   7 1883.94 230.054   1
   4  -3  -7 2352.55 337.966   3
  -3   3   7 16465.9 959.468   5
  -3  -3   7 16265.4 981.186   4
   3  -3  -7 18660.9 953.794   3
   3   3  -7 15273.3 980.715   3
  -2   3   7 17833.0 1025.81   5
  -2  -3   7 16673.5 1011.10   4
   2  -3  -7 19121.6 939.261   3
  -1   3   7 460.880 135.274   3
  -1  -3   7 125.574 72.2546   4
   0   3   7 99.4988 78.2523   3
   0   3   7 41.6782 17.0977   1
   1   3   7 35.7778 40.5271   1
   1   3   7 83.0541 38.8103   3
   1  -3   7 16.7212 87.2647   4
   2  -3   7 4617.59 546.083   4
   2   3   7 4506.87 314.953   1
   3  -3   7 5087.15 578.831   4
  -3  -3  -7 4608.50 202.846   2
   3   3   7 5237.43 380.013   1
  -4   3  -7 416.759 145.622   1
   4   3   7 262.080 91.4106   1
   4  -3   7 243.534 158.891   4
   5  -3   7 6754.57 684.440   4
  -5   3  -7 6866.98 576.318   1
   6   3   7 7251.95 802.398   5
   6   3   7 7929.51 731.902   4
   6  -3   7 7161.24 728.710   4
  -6   3  -7 6892.51 635.370   1
   7   3   7 313.567 130.798   4
   7   3   7 83.7141 152.507   5
   7  -3   7 147.008 128.264   4
  -7   3  -7 361.610 182.174   1
   8   3   7 5592.21 759.901   5
   8   3   7 6444.81 656.043   4
   8  -3   7 6595.95 715.569   4
  -8   3  -7 5581.54 644.979   1
   9   3   7 1864.05 452.572   5
  -9   3  -7 2134.26 431.656   1
   9  -3   7 2078.26 399.765   4
  10   3   7 74.8839 126.601   5
  10  -3   7 51.9950 114.900   4
  11   3   7 551.953 253.694   5
  15   4  -7 159.765 199.749   3
  14   4  -7 1712.95 424.802   3
 -14   4   7 1794.41 449.690   1
  13   4  -7-16.4938 198.801   3
 -13   4   7-75.7289 141.080   1
 -12   4   7 30.9257 129.494   1
  12   4  -7 136.413 119.281   3
  11   4  -7-120.205 224.105   3
 -11   4   7 351.646 189.519   1
  10   4  -7 229.793 168.956   3
 -10   4   7-106.023 146.533   1
   9   4  -7 1177.83 314.257   3
  -9  -4   7 1324.80 243.277   4
  -9   4   7 1077.38 283.329   1
  -8  -4   7 4786.32 475.089   4
  -8   4   7 6245.45 607.269   1
   8   4  -7 5010.04 656.320   3
  -7   4   7 14932.5 736.640   5
  -7  -4   7 16358.2 919.914   4
  -7   4   7 16171.7 963.161   1
   7   4  -7 16068.0 1144.27   3
   6   4  -7-128.300 122.168   3
  -6   4   7 19.0271 49.5990   5
  -6  -4   7 67.0708 96.9712   4
  -6   4   7 167.069 135.257   1
  -5   4   7 146.119 60.4280   5
   5   4  -7 185.484 103.548   3
  -5  -4   7 59.1188 108.696   4
  -4  -4   7 5731.73 561.689   4
   4   4  -7 5950.41 630.675   3
  -3  -4   7 739.532 214.322   4
  -2  -4   7 1773.22 319.557   4
  -1  -4   7 123.798 110.660   4
   0   4   7 971.999 188.434   3
   0  -4   7 708.493 196.154   4
   1  -4   7 4008.53 498.990   4
   1   4   7 3133.21 315.313   3
   2   4   7 6796.43 466.668   1
   2  -4   7 6168.09 628.920   4
  -2  -4  -7 6695.23 363.486   2
   2   4   7 6458.32 417.062   3
  -3  -4  -7 520.752 75.1543   2
   3   4   7 503.113 132.225   1
   3  -4   7 544.185 189.705   4
   4  -4   7 25161.8 1385.94   4
   5  -4   7 10270.8 870.141   4
  -6   4  -7 221.266 142.550   1
   6  -4   7 610.385 231.931   4
   7   4   7 7587.39 734.018   4
   7  -4   7 8836.54 830.585   4
  -7   4  -7 8368.72 755.032   1
   8  -4   7 655.622 243.394   4
  -8   4  -7 696.857 237.364   1
   9   4   7 688.998 279.121   5
   9  -4   7 360.786 223.901   4
  -9   4  -7 84.2979 118.324   1
  10   4   7 350.117 260.672   5
  10  -4   7-158.525 189.409   4
  11   4   7 666.869 315.969   5
  14   5  -7 1987.55 490.716   3
 -14   5   7 1733.73 496.916   1
 -13   5   7-172.198 212.553   1
  13   5  -7-33.4900 108.312   3
  12   5  -7 226.881 112.442   3
 -12   5   7-8.03962 152.941   1
  11   5  -7 1211.26 330.273   3
 -11   5   7 1283.71 336.827   1
  10   5  -7 718.511 256.809   3
 -10   5   7 487.685 188.556   1
   9   5  -7 1515.94 392.665   3
  -9   5   7 1194.50 288.157   1
  -9  -5   7 1568.19 250.874   4
  -8   5   7 542.659 198.136   1
   8   5  -7 433.741 194.824   3
  -8  -5   7 422.056 132.734   4
  -7   5   7 143.265 82.4007   5
   7   5  -7 34.4863 116.171   3
  -7  -5   7 10.3662 74.1930   4
   6   5  -7-23.3717 102.591   3
  -6  -5   7 38.4726 63.2636   4
  -5  -5   7 2282.06 336.859   4
  -4  -5   7 879.468 211.343   4
  -3  -5   7 1002.69 235.604   4
  -2  -5   7 2718.41 380.891   4
  -1  -5   7 23685.2 1253.53   4
   0  -5   7 766.422 217.552   4
   0  -5  -7 490.077 113.334   2
   1  -5   7 25930.2 1370.92   4
  -1  -5  -7 23215.5 918.749   2
   1   5   7 25441.3 1059.00   3
   2   5   7 26712.6 1168.45   1
   2  -5   7 26538.0 1426.06   4
  -2  -5  -7 27098.4 939.404   2
  -3  -5  -7 335.477 83.1314   2
   3  -5   7 227.364 142.154   4
   4  -5   7 7567.92 743.546   4
   5  -5   7 5312.12 642.398   4
   6  -5   7 536.940 230.649   4
  -7   5  -7 2334.52 413.471   1
   7  -5   7 2096.44 414.834   4
  -8   5  -7-93.1889 76.6082   1
   8  -5   7-73.2225 104.531   4
   9  -5   7 197.341 127.292   4
  -9   5  -7 329.114 189.564   1
  10  -5   7 2637.17 501.998   4
  11  -5   7 728.168 302.707   4
  14   6  -7 108.025 120.914   3
  13   6  -7 294.110 149.427   3
 -13   6   7 81.0299 144.484   1
  12   6  -7 1870.83 450.586   3
 -12   6   7 1967.25 447.235   1
  11   6  -7 1373.87 370.700   3
 -11   6   7 1354.14 355.462   1
  10   6  -7 194.328 178.782   3
 -10   6   7 324.798 202.694   1
  -9   6   7 447.734 184.884   1
   9   6  -7 21.2950 135.548   3
  -8  -6   7 2882.32 363.754   4
   8   6  -7 3648.12 593.478   3
   7   6  -7 8.18467 170.172   3
  -7  -6   7 382.767 160.400   4
   6   6  -7 328.642 187.239   3
  -6  -6   7 481.215 127.641   4
  -5  -6   7 588.038 171.857   4
  -4  -6   7 8932.99 718.233   4
  -3  -6   7 12445.9 882.719   4
  -2  -6   7 67240.5 2419.59   4
  -1  -6   7 1205.32 299.262   4
   1  -6  -7 1945.86 300.439   2
   0  -6  -7 144.069 100.889   2
   0  -6   7 259.270 183.668   4
   1  -6   7 32407.5 1617.99   4
  -1  -6  -7 36142.3 1280.24   2
   2  -6   7 4420.47 566.070   4
  -2  -6  -7 4740.28 376.153   2
   3  -6   7 3489.34 519.053   4
   4  -6   7 1239.95 304.281   4
   5  -6   7 2801.94 474.191   4
   6  -6   7 40.3353 117.244   4
   7  -6   7-342.513 224.227   4
  -8   6  -7-182.730 129.989   1
   8  -6   7-169.534 149.303   4
  -9   6  -7 328.187 187.914   1
   9  -6   7-58.4845 126.151   4
  10  -6   7 143.952 119.782   4
  13   7  -7-24.5852 149.925   3
 -13   7   7-165.490 224.182   1
  12   7  -7 280.947 202.971   3
 -12   7   7-60.2510 123.353   1
  11   7  -7 20.8764 141.288   3
 -11   7   7 225.030 196.192   1
 -10   7   7 476.801 156.717   1
  10   7  -7 1196.96 352.077   3
   9   7  -7 240.754 194.188   3
   8   7  -7 159.325 114.365   3
  -8  -7   7 127.775 115.482   4
  -7  -7   7 13707.6 868.945   4
   7   7  -7 13233.2 1161.04   3
  -6  -7   7 482.042 192.642   4
  -5  -7   7 6645.41 625.950   4
  -4  -7   7 4493.72 516.120   4
   4  -7  -7 3823.07 480.012   2
  -3  -7   7 13451.9 941.128   4
   3  -7  -7 12632.4 864.487   2
  -2  -7   7 50463.4 2034.23   4
   2  -7  -7 47515.3 1791.89   2
  -1  -7   7 7341.48 716.861   4
   1  -7  -7 7408.09 597.529   2
   0  -7  -7 1934.24 298.066   2
   0  -7   7 1934.33 375.976   4
   1  -7   7 8534.70 809.510   4
  -1  -7  -7 8192.56 577.838   2
   2  -7   7 1427.52 340.098   4
  -2  -7  -7 1756.31 253.965   2
   3  -7   7 1059.61 301.017   4
   4  -7   7 726.672 239.593   4
   5  -7   7 1197.75 308.866   4
   6  -7   7 317.906 135.645   4
   7  -7   7-164.984 217.305   4
   8  -7   7 1099.78 372.288   4
  -8   7  -7 1870.97 387.448   1
  -9   7  -7 10.4876 114.067   1
   9  -7   7-185.626 198.430   4
  12   8  -7-90.9712 155.165   3
 -12   8   7 235.465 143.968   1
 -11   8   7-151.334 143.081   1
  11   8  -7 172.442 179.376   3
  11  -8  -7-398.807 214.293   2
  10   8  -7 645.646 294.236   3
  10  -8  -7 357.843 181.480   2
   9   8  -7 1157.53 371.226   3
   9  -8  -7 1305.27 340.309   2
   8   8  -7 373.149 219.128   3
   8  -8  -7 534.735 213.998   2
   7  -8  -7-0.27945 89.0230   2
  -7  -8   7 205.179 144.278   4
  -6  -8   7 11121.3 828.881   4
   6  -8  -7 11235.4 923.420   2
  -5  -8   7 6316.57 626.503   4
   5  -8  -7 6722.62 681.311   2
   4  -8  -7 1740.08 341.675   2
  -4  -8   7 1887.64 361.354   4
  -3  -8   7 17345.3 1147.89   4
   3  -8  -7 19259.5 1107.79   2
   2  -8  -7 657.882 192.239   2
  -2  -8   7 77.8225 108.135   4
   1  -8  -7 843.814 216.166   2
  -1  -8   7 995.828 261.557   4
   0  -8   7 3755.62 532.208   4
   0  -8  -7 3025.83 391.129   2
   1  -8   7 2209.06 421.912   4
  -1  -8  -7 2045.96 310.407   2
   2  -8   7 983.441 302.447   4
   3  -8   7 39.4906 121.990   4
   4  -8   7 14.3004 134.695   4
   5  -8   7 1582.93 401.204   4
   6  -8   7 924.710 328.506   4
   7  -8   7 1005.67 342.193   4
  11   9  -7 1919.71 519.940   3
 -11   9   7 1701.96 454.172   1
  10   9  -7 495.463 250.268   3
  10  -9  -7 785.275 322.664   2
   9   9  -7 2119.97 515.609   3
   9  -9  -7 2658.05 493.097   2
   8   9  -7 2873.27 583.360   3
   8  -9  -7 2862.78 509.643   2
   7  -9  -7 4734.53 621.813   2
  -6  -9   7 4989.17 563.801   4
   6  -9  -7 4153.95 574.775   2
   5  -9  -7 2514.69 453.904   2
  -5  -9   7 3067.13 455.840   4
   4  -9  -7 386.220 143.985   2
  -4  -9   7 350.164 178.793   4
   3  -9  -7 732.055 214.569   2
  -3  -9   7 777.075 239.472   4
   2  -9  -7 1142.08 262.433   2
  -2  -9   7 418.434 149.620   4
  -1  -9   7 3253.51 512.382   4
   1  -9  -7 3309.21 446.882   2
   0  -9  -7 344.572 116.353   2
   0  -9   7 242.867 182.808   4
   1  -9   7 7026.60 782.358   4
  -1  -9  -7 6605.43 613.296   2
   2  -9   7 738.321 284.105   4
   3  -9   7 944.655 309.449   4
   4  -9   7 280.991 149.192   4
   5  -9   7-251.683 209.843   4
   6  -9   7 1614.24 418.301   4
   9  10  -7 4497.47 766.078   3
   8 -10  -7 1868.96 453.180   2
   7 -10  -7 158.890 139.957   2
   6 -10  -7 49.3698 97.8511   2
  -6 -10   7-0.51252 94.8317   4
   5 -10  -7 34.1545 128.434   2
  -5 -10   7 140.337 80.3758   4
   4 -10  -7 2742.51 465.371   2
  -4 -10   7 2052.30 411.284   4
   3 -10  -7 102.697 113.846   2
  -3 -10   7 88.5460 123.546   4
   2 -10  -7 2911.30 459.398   2
  -2 -10   7 2225.67 468.687   4
   1 -10  -7 319.711 176.465   2
  -1 -10   7 431.409 203.654   4
   0 -10   7 7944.33 858.784   4
   0 -10  -7 9732.99 807.500   2
   1 -10   7-188.390 179.129   4
   2 -10   7 217.561 172.130   4
   3 -10   7 126.688 103.954   4
   4 -10   7 28.1454 120.017   4
   7 -11  -7 3607.33 596.846   2
   6 -11  -7 525.339 275.647   2
   5 -11  -7 179.657 126.291   2
  -5 -11   7-41.2709 134.534   4
   4 -11  -7 159.168 167.980   2
  -4 -11   7 80.7047 135.259   4
  -3 -11   7 9494.07 947.757   4
   3 -11  -7 9769.31 934.542   2
   2 -11  -7 1943.79 399.969   2
  -2 -11   7 1596.79 368.958   4
   1 -11  -7 781.809 265.667   2
  -1 -11   7 365.112 237.460   4
   0 -11   7 392.134 237.363   4
   1 -11   7 133.638 134.914   4
   2 -11   7 628.763 282.297   4
   5 -12  -7 8350.20 939.491   2
   4 -12  -7 4088.22 652.615   2
  -4 -12   7 3389.76 567.451   4
   3 -12  -7 454.538 250.633   2
  -3 -12   7 484.116 271.476   4
   2 -12  -7 437.252 206.855   2
  -2 -12   7-21.8953 124.509   4
   1 -12  -7 1088.20 337.762   2
  -1 -12   7 1117.66 345.248   4
   2 -13  -7-76.2115 187.976   2
  14   0  -8 5977.94 802.669   3
  13   0  -8 1641.56 428.503   3
  12   0  -8 11866.9 1102.07   3
  11   0  -8 137587. 4398.38   3
  10   0  -8 610.469 368.473   3
   9   0  -8 10750.4 944.010   3
   8   0  -8 15102.0 1084.72   3
   7   0  -8 7504.80 740.885   3
   6   0  -8 2935.11 438.262   3
   5   0  -8 70633.3 2499.02   3
   4   0  -8 1786.38 319.934   3
   3   0  -8 2157.34 339.773   3
   2   0  -8 1679.53 277.166   3
  -1   0   8-38.2352 146.143   5
   1   0  -8 107.339 55.5188   3
   0   0   8 7689.25 753.799   5
   0   0  -8 6350.19 523.684   3
   1   0   8 7908.83 794.182   5
  -1   0  -8 8483.61 576.847   3
   2   0   8 3049.65 482.634   5
   2   0   8 2895.97 439.737   4
  -2   0  -8 3093.24 296.822   2
  -2   0  -8 3168.68 321.131   3
   3   0   8-139.629 177.618   5
  -3   0  -8 50.7053 48.4055   3
   3   0   8-287.591 173.741   4
   4   0   8 4283.77 614.595   5
   4   0   8 4344.16 556.631   4
   5   0   8 11577.8 1043.90   5
   5   0   8 10458.7 878.236   4
   6   0   8 3276.17 566.189   5
   6   0   8 3283.92 498.576   4
   7   0   8 171.172 196.244   5
   7   0   8 169.924 124.686   4
   8   0   8 486.063 222.365   5
   8   0   8 153.395 96.9618   4
   9   0   8 2026.68 498.895   5
   9   0   8 2167.30 413.032   4
  10   0   8 552.431 299.832   5
 -15   1   8 4859.88 820.811   1
  14   1  -8 3785.31 641.090   3
 -14   1   8 4343.79 739.459   1
  14  -1  -8 4439.26 677.106   3
  13  -1  -8-46.4682 110.476   3
  13   1  -8 263.159 216.830   3
 -13   1   8 32.0658 138.944   1
  12  -1  -8-161.707 178.185   3
  12   1  -8 95.5931 182.298   3
 -12   1   8 356.815 188.795   1
  11   1  -8 826.493 305.225   3
 -11   1   8 1379.40 367.096   1
 -10   1   8 44423.1 2006.09   1
  10  -1  -8 46103.9 2137.55   3
  10   1  -8 46064.7 2158.67   3
  -9   1   8 12821.2 941.720   1
   9  -1  -8 13275.5 1036.86   3
   9   1  -8 10437.6 955.789   3
  -8   1   8 39953.9 1640.17   1
   8  -1  -8 36632.8 1782.43   3
   8   1  -8 38482.8 1864.58   3
  -7   1   8 11477.1 752.695   1
   7  -1  -8 11085.6 890.821   3
   7   1  -8 10504.5 904.067   3
  -6   1   8 5253.27 451.918   1
   6   1  -8 3846.89 382.185   1
   6  -1  -8 5261.80 580.605   3
   6   1  -8 4910.37 578.688   3
   5  -1  -8 888.796 244.145   3
   5   1  -8 764.004 190.539   3
   5   1  -8 1339.59 192.109   1
   4   1  -8 8372.56 449.986   1
   4  -1  -8 8423.88 692.803   3
   4   1  -8 7492.17 683.552   3
  -3   1   8 6002.41 603.732   5
   3  -1  -8 6259.11 569.384   3
   3   1  -8 5185.05 542.197   3
  -2   1   8 3644.32 485.261   5
   2  -1  -8 3785.01 420.042   3
   2   1  -8 3221.02 403.316   3
  -1   1   8 2508.80 411.128   5
   1  -1  -8 2952.18 352.676   3
   1   1  -8 2394.92 338.067   3
   0   1   8 12999.1 985.213   5
   0  -1   8 15697.6 1047.63   4
   0  -1  -8 15120.6 798.700   3
   0   1  -8 14426.8 846.240   3
  -1  -1  -8-57.8829 68.0368   3
   1   1   8 48.4451 88.6916   5
  -1   1  -8-72.1082 70.0097   3
   1  -1   8 31.6884 88.1302   4
  -2   1  -8 2654.54 205.716   1
   2  -1   8 3032.94 456.512   4
  -2   1  -8 2569.01 288.775   2
   2   1   8 2861.07 471.647   5
  -2  -1  -8 2688.70 270.259   3
  -2   1  -8 2823.47 330.589   3
  -3  -1  -8 215.918 69.5111   3
   3   1   8 13.1347 89.3249   5
  -3   1  -8 193.914 61.1711   1
  -3   1  -8 282.589 108.787   3
   3  -1   8 50.8453 80.4749   4
   4   1   8-39.5250 120.856   5
  -4   1  -8-1.49741 41.3766   1
  -4   1  -8 15.7890 41.3244   3
   4   1   8-17.8031 155.571   4
   4  -1   8-37.4954 98.6144   4
  -5   1  -8 2764.44 351.731   1
   5   1   8 2655.36 496.800   5
   5   1   8 2621.96 429.188   4
   5  -1   8 2725.81 441.112   4
   6   1   8 9380.38 977.057   5
   6   1   8 10195.0 891.767   4
   6  -1   8 10740.9 895.526   4
   7   1   8 12139.1 1140.70   5
   7   1   8 11668.1 941.337   4
   7  -1   8 12541.4 985.526   4
   8   1   8 2423.66 517.129   5
   8   1   8 2566.11 445.410   4
   8  -1   8 2231.47 423.696   4
   9   1   8 2250.80 530.592   5
   9  -1   8 2931.98 474.205   4
  10   1   8-543.686 272.628   5
  11   1   8 567.664 292.353   5
 -15   2   8 4968.12 806.667   1
  14   2  -8 1450.91 411.446   3
 -14   2   8 1784.48 489.681   1
  13   2  -8 2762.67 534.493   3
 -13   2   8 2365.87 491.958   1
  13  -2  -8 3305.92 555.105   3
 -12   2   8 8156.68 900.418   1
  12  -2  -8 7107.30 807.343   3
  12   2  -8 9145.34 947.174   3
  11  -2  -8 296.115 136.148   3
 -11   2   8 107.494 137.283   1
  11   2  -8 583.311 166.127   3
  10  -2  -8-70.0475 207.156   3
  10   2  -8-260.884 311.956   3
 -10   2   8-169.648 196.150   1
   9  -2  -8 99.5780 137.415   3
   9   2  -8-143.217 305.367   3
  -9   2   8 102.223 92.4413   1
  -8   2   8 26044.9 1291.09   1
   8  -2  -8 24121.3 1396.29   3
   8   2  -8 24260.6 1465.43   3
  -7   2   8 18049.7 971.423   1
   7  -2  -8 16814.3 1110.85   3
   7   2  -8 17296.9 1188.65   3
   6  -2  -8 290.034 215.199   3
   6   2  -8 299.641 229.086   3
  -6   2   8 89.3688 82.8167   1
  -5   2   8 30784.5 1139.80   1
   5  -2  -8 34928.4 1555.27   3
   5   2  -8 31359.7 1205.97   1
   5   2  -8 31017.5 1543.44   3
   4  -2  -8 206.688 146.129   3
   4   2  -8 252.376 89.7025   1
  -4   2   8 134.503 106.779   5
   4   2  -8 50.2949 109.729   3
  -4   2   8 188.785 68.5441   1
   3  -2  -8 659.921 205.197   3
  -3   2   8 400.570 184.202   5
  -3   2   8 504.642 78.0878   1
   3   2  -8 291.157 127.119   3
   3   2  -8 496.477 107.870   1
  -2   2   8 15742.9 1047.58   5
   2   2  -8 17898.3 652.443   1
  -2  -2   8 18317.9 1126.37   4
   2  -2  -8 19675.8 999.670   3
   2   2  -8 17077.8 1031.94   3
  -1   2   8 7526.01 719.306   5
  -1  -2   8 7804.54 727.409   4
   1  -2  -8 8818.32 610.395   3
   1   2  -8 8568.31 687.822   3
   0   2   8 5971.54 654.465   5
   0  -2   8 6411.07 657.801   4
   0  -2  -8 6502.78 485.705   3
   0   2  -8 6380.17 573.801   3
  -1  -2  -8 331.436 105.749   3
   1   2   8 372.501 217.447   5
  -1   2  -8 232.158 60.8693   1
   1  -2   8 476.980 208.606   4
  -1   2  -8 235.198 108.723   3
   2  -2   8-89.9180 84.2901   4
  -2   2  -8 35.8033 54.7769   3
  -2   2  -8 18.8291 42.9012   1
   3   2   8 319.070 203.439   5
   3  -2   8 230.618 193.038   4
  -3   2  -8 189.578 69.3885   1
  -4   2  -8 927.594 183.557   1
   4   2   8 1113.62 299.730   5
   4  -2   8 1045.23 287.681   4
   5   2   8 1517.44 355.376   5
  -5   2  -8 1542.52 270.439   1
   5   2   8 1294.98 290.616   4
   5  -2   8 1705.97 369.256   4
  -6   2  -8 18821.6 1057.01   1
   6   2   8 17661.9 1364.91   5
   6   2   8 19526.8 1243.39   4
   6  -2   8 18322.3 1225.96   4
   7   2   8 160.979 180.935   5
   7   2   8 310.062 198.783   4
   7  -2   8 341.444 191.189   4
   8   2   8 5198.91 782.306   5
   8   2   8 5294.40 630.711   4
   8  -2   8 4933.16 645.704   4
   9   2   8 3760.81 673.757   5
   9  -2   8 4459.89 614.574   4
  10   2   8 702.425 279.905   5
  10  -2   8 901.828 287.188   4
 -14   3   8-199.311 283.548   1
  14   3  -8 293.607 241.388   3
  13   3  -8 1648.82 433.410   3
 -13   3   8 2283.74 505.273   1
  12   3  -8-179.394 196.638   3
 -12   3   8-1.74727 164.788   1
  11   3  -8 916.444 282.692   3
 -11   3   8 1268.52 300.293   1
  10   3  -8 1852.18 372.564   3
 -10  -3   8 2541.90 364.683   4
 -10   3   8 1933.99 355.496   1
  10  -3  -8 2585.16 448.730   3
  -9   3   8 238.531 110.736   1
   9   3  -8 392.735 252.447   3
  -9  -3   8 349.905 119.208   4
   9  -3  -8 145.200 137.148   3
   8  -3  -8 946.768 228.719   3
  -8   3   8 411.071 123.711   1
   8   3  -8 515.516 228.689   3
  -8  -3   8 823.358 237.772   4
  -7  -3   8 5578.01 587.440   4
   7  -3  -8 5676.02 615.872   3
  -7   3   8 5454.64 513.822   1
   7   3  -8 5059.18 629.169   3
   6  -3  -8-4.42240 78.9344   3
  -6   3   8 345.439 145.121   5
   6   3  -8 178.144 173.181   3
  -6  -3   8 92.9297 106.938   4
  -6   3   8 124.600 92.3512   1
   5   3  -8 24311.4 1100.34   1
  -5   3   8 24889.9 1196.60   5
  -5  -3   8 24325.3 1300.05   4
   5  -3  -8 23317.5 1238.56   3
  -5   3   8 23920.1 998.351   1
   5   3  -8 22753.0 1341.99   3
  -4   3   8 17729.4 1046.43   5
   4   3  -8 18183.8 880.471   1
  -4  -3   8 17857.5 1104.78   4
   4  -3  -8 20052.3 1081.88   3
  -4   3   8 18290.6 762.577   1
   4   3  -8 17515.1 1141.80   3
   3  -3  -8 655.362 203.441   3
  -3   3   8 421.343 194.916   5
   3   3  -8 384.172 144.547   3
  -3  -3   8 565.988 169.810   4
  -3   3   8 522.821 97.0708   1
   3   3  -8 417.648 113.936   1
  -2   3   8 5688.09 618.547   5
  -2  -3   8 5157.62 586.139   4
   2  -3  -8 5355.73 491.745   3
  -2   3   8 5186.08 258.973   1
   2   3  -8 5218.37 566.673   3
  -1   3   8-114.222 165.871   5
  -1  -3   8-48.8122 78.8986   4
   0   3   8 808.870 252.131   5
   0   3   8 427.542 126.439   3
   0  -3   8 690.305 249.469   4
   1   3   8 149.403 162.701   5
   1  -3   8 55.1328 95.9293   4
   1   3   8 212.172 49.0402   1
   2   3   8 4802.89 636.754   5
   2  -3   8 4551.71 570.753   4
   3   3   8 4506.39 626.341   5
   3  -3   8 4430.44 578.461   4
  -3   3  -8 3892.88 371.945   1
  -4   3  -8 254.746 105.108   1
   4  -3   8 91.9535 146.555   4
   5   3   8 7875.56 905.967   5
   5  -3   8 8162.01 792.157   4
  -5   3  -8 8469.41 651.757   1
   6   3   8 1331.02 374.332   5
   6   3   8 1664.40 339.053   4
   6  -3   8 1942.64 395.651   4
  -6   3  -8 1473.79 278.616   1
   7   3   8 8738.71 983.190   5
   7   3   8 8546.00 816.576   4
   7  -3   8 9254.30 896.258   4
   8   3   8 2921.81 582.278   5
   8   3   8 3506.22 518.934   4
   8  -3   8 2896.47 514.438   4
   9   3   8 999.923 350.612   5
   9  -3   8 1365.54 384.373   4
  10   3   8 1634.16 460.894   5
  10  -3   8 811.334 302.872   4
  14   4  -8 36.9337 120.734   3
 -14   4   8 293.332 187.675   1
 -13   4   8-150.354 199.060   1
  13   4  -8-213.583 225.307   3
  12   4  -8 588.348 217.324   3
 -12   4   8 1099.83 360.848   1
 -11   4   8 3339.19 534.072   1
  11   4  -8 3749.81 626.419   3
  10   4  -8 1837.19 435.458   3
 -10   4   8 1586.03 347.763   1
  -9  -4   8 3440.13 432.651   4
   9   4  -8 3471.98 581.422   3
  -9   4   8 3919.47 516.958   1
   8   4  -8 157.252 169.015   3
  -8  -4   8-91.4370 85.9299   4
  -8   4   8 26.6161 86.5627   1
  -7   4   8 10.4436 67.5268   5
   7   4  -8-13.9630 144.886   3
  -7  -4   8-113.042 116.016   4
  -7   4   8-105.725 98.8468   1
  -6   4   8 264.613 114.557   5
   6   4  -8 91.8682 110.618   3
  -6   4   8 276.313 120.116   1
  -6  -4   8 238.305 123.940   4
  -5   4   8 1810.31 309.228   5
   5   4  -8 2025.84 388.740   3
  -5  -4   8 1527.31 310.424   4
  -5   4   8 2274.24 292.417   1
  -4   4   8 947.782 246.961   5
   4   4  -8 923.339 243.348   3
  -4  -4   8 932.027 241.054   4
  -3   4   8 18371.2 1120.14   5
  -3  -4   8 18939.5 1143.13   4
   3   4  -8 19245.9 1199.93   3
  -2  -4   8 5688.36 606.045   4
  -1  -4   8 246.293 132.332   4
   0   4   8 23706.9 837.709   1
   0  -4   8 22725.8 1297.10   4
   1   4   8 181.017 56.9417   3
   1  -4   8 630.702 283.732   4
   2  -4   8 5928.30 660.915   4
  -2  -4  -8 6409.97 362.448   2
   3  -4   8 2386.04 422.235   4
   4  -4   8 3432.37 533.376   4
   5  -4   8 10311.8 936.899   4
  -5   4  -8 10308.5 754.557   1
   6  -4   8 1974.65 406.669   4
  -6   4  -8 1526.62 282.350   1
   7   4   8 3718.06 647.173   5
   7   4   8 4049.96 556.081   4
   7  -4   8 5062.22 663.430   4
   8   4   8 661.705 270.338   5
   8  -4   8 256.719 160.739   4
   9   4   8 1685.31 450.150   5
   9  -4   8 1613.02 381.041   4
  10  -4   8-213.992 166.470   4
 -14   5   8-123.210 250.368   1
 -13   5   8 2278.99 511.591   1
  13   5  -8 2057.09 481.662   3
  12   5  -8-43.0701 219.775   3
 -12   5   8 228.980 246.154   1
  11   5  -8 233.558 147.866   3
 -11   5   8 220.610 172.218   1
  10   5  -8 848.157 281.669   3
 -10   5   8 974.545 294.247   1
   9   5  -8 69.2500 163.889   3
  -9  -5   8 332.589 127.729   4
  -9   5   8 212.516 135.125   1
  -8  -5   8 3060.97 406.777   4
   8   5  -8 3399.65 571.915   3
  -8   5   8 2511.83 405.435   1
  -7   5   8 1367.74 244.690   5
  -7   5   8 1492.43 295.911   1
   7   5  -8 1574.75 384.775   3
  -7  -5   8 1821.22 320.678   4
  -6   5   8 1755.26 303.717   5
   6   5  -8 1184.18 310.955   3
  -6  -5   8 1444.64 306.686   4
  -5  -5   8 5330.47 564.251   4
  -5   5   8 4262.55 492.282   5
   5   5  -8 5641.60 671.871   3
  -4  -5   8 15490.0 1021.75   4
  -3  -5   8 740.770 218.835   4
  -2  -5   8 9818.19 826.470   4
  -1  -5   8 15427.5 1065.04   4
   0  -5   8 399.487 203.191   4
   1  -5   8 12457.9 961.009   4
  -1  -5  -8 11715.8 613.417   2
  -2  -5  -8 181.695 74.2663   2
   2  -5   8 1.34945 169.051   4
   3  -5   8 617.616 222.978   4
   4  -5   8 30515.6 1669.15   4
   5  -5   8 660.770 275.546   4
  -6   5  -8 829.141 228.956   1
   6  -5   8 1436.81 367.358   4
   7   5   8 1657.51 338.272   4
   7  -5   8 1772.01 408.150   4
   8  -5   8 641.611 273.204   4
   9  -5   8 2510.96 485.093   4
  10  -5   8 653.750 282.580   4
  13   6  -8 173.051 123.456   3
 -13   6   8 75.9354 167.750   1
  12   6  -8 2168.34 508.301   3
 -12   6   8 1688.08 426.192   1
  11   6  -8-243.356 229.047   3
 -11   6   8-93.7362 145.901   1
  10   6  -8 630.737 248.829   3
 -10   6   8 350.312 208.816   1
   9   6  -8 74.8282 130.732   3
  -9   6   8 133.667 122.982   1
  -8  -6   8 4773.45 511.874   4
  -8   6   8 4552.32 546.456   1
   8   6  -8 5105.71 729.040   3
  -7   6   8 1746.28 295.766   5
   7   6  -8 1262.53 392.882   3
  -7  -6   8 1174.85 260.919   4
   6   6  -8 2765.48 489.929   3
  -6  -6   8 2259.73 358.324   4
  -5  -6   8 543.422 193.388   4
  -4  -6   8 12116.5 907.085   4
  -3  -6   8 544.855 168.482   4
  -2  -6   8 1582.39 335.762   4
  -1  -6   8 3636.63 524.198   4
   1  -6  -8 3375.92 388.495   2
   0  -6   8 8945.05 841.043   4
   0  -6  -8 10281.3 644.097   2
   1  -6   8 8684.32 822.154   4
  -1  -6  -8 9213.45 576.469   2
   2  -6   8 268.992 185.223   4
   3  -6   8 3609.55 552.697   4
   4  -6   8 4199.80 599.248   4
   5  -6   8 1540.79 373.352   4
   6  -6   8 1729.92 390.977   4
   7  -6   8 338.724 146.040   4
   8  -6   8 2667.32 525.339   4
 -13   7   8 1369.81 422.797   1
  12   7  -8 131.869 178.805   3
 -12   7   8-84.1015 216.149   1
  11   7  -8 49.2624 190.312   3
 -11   7   8-15.4150 164.391   1
  10   7  -8-79.2071 174.320   3
 -10   7   8 66.1164 140.241   1
   9   7  -8 1677.78 449.579   3
  -9   7   8 1524.81 345.177   1
   8   7  -8 156.984 157.955   3
  -8  -7   8 314.660 141.223   4
   7   7  -8-63.6131 144.151   3
  -7  -7   8-33.4593 100.663   4
  -6  -7   8 2421.04 397.060   4
  -5  -7   8 1380.23 306.591   4
  -4  -7   8 890.118 246.955   4
  -3  -7   8 3428.40 480.738   4
   3  -7  -8 2994.60 416.233   2
  -2  -7   8 1067.82 298.420   4
   2  -7  -8 1171.89 244.917   2
   1  -7  -8 75.3876 80.3930   2
  -1  -7   8 211.455 182.987   4
   0  -7   8 3637.41 539.090   4
   0  -7  -8 4113.81 428.422   2
   1  -7   8 6772.00 742.512   4
  -1  -7  -8 6689.08 522.909   2
   2  -7   8 2516.37 465.577   4
   3  -7   8 118.738 138.521   4
   4  -7   8-23.0129 153.789   4
   5  -7   8 3626.92 571.511   4
   6  -7   8-88.5888 105.322   4
   7  -7   8 254.263 216.436   4
 -12   8   8 66.0750 102.518   1
  11   8  -8-6.10348 152.169   3
 -11   8   8 143.940 157.200   1
 -10   8   8 411.031 227.781   1
  10   8  -8 225.108 147.101   3
   9   8  -8-46.2918 161.175   3
   8   8  -8 80.4658 237.923   3
   8  -8  -8 226.535 110.816   2
   7   8  -8 184.656 176.430   3
  -7  -8   8 179.725 126.136   4
   7  -8  -8 75.7146 128.460   2
  -6  -8   8 1354.08 298.943   4
   6  -8  -8 1940.38 372.756   2
  -5  -8   8 2244.38 397.349   4
   5  -8  -8 3162.34 480.430   2
   4  -8  -8 829.729 236.963   2
  -4  -8   8 1461.19 335.296   4
   3  -8  -8 1489.69 317.465   2
  -3  -8   8 2015.46 390.731   4
  -2  -8   8 5587.08 657.920   4
   2  -8  -8 5738.81 584.884   2
   1  -8  -8 2289.00 340.917   2
  -1  -8   8 1730.11 366.389   4
   0  -8  -8 192.099 114.565   2
   0  -8   8-90.6328 121.643   4
   1  -8   8 1271.42 325.925   4
   2  -8   8 122.967 194.820   4
   3  -8   8-339.952 244.256   4
   4  -8   8 1336.27 370.442   4
   5  -8   8-85.5813 157.272   4
   6  -8   8 93.1626 116.788   4
 -11   9   8 487.096 268.657   1
   9   9  -8 715.052 251.418   3
   9  -9  -8 756.161 255.036   2
   8   9  -8-158.114 205.318   3
   8  -9  -8-109.391 87.5403   2
   7  -9  -8 350.985 233.938   2
   6  -9  -8 95.9341 132.533   2
  -6  -9   8 210.056 201.303   4
   5  -9  -8 81.4412 106.332   2
  -5  -9   8 283.505 153.094   4
   4  -9  -8 15.4896 135.848   2
  -4  -9   8-251.559 157.042   4
   3  -9  -8 57.0252 76.4672   2
  -3  -9   8 9.17913 133.035   4
   2  -9  -8 457.657 176.986   2
  -2  -9   8 728.157 253.782   4
   1  -9  -8 460.748 181.944   2
  -1  -9   8 542.332 210.814   4
   0  -9  -8 338.011 141.458   2
   0  -9   8 233.586 157.545   4
   1  -9   8 242.429 222.821   4
   2  -9   8 28.1395 168.174   4
   3  -9   8-7.86327 118.638   4
   4  -9   8 1087.61 359.547   4
   8 -10  -8 22.9660 114.118   2
   7 -10  -8 155.818 142.729   2
   6 -10  -8 286.804 158.783   2
  -6 -10   8 187.594 141.583   4
   5 -10  -8-195.860 182.204   2
  -5 -10   8-274.332 215.321   4
   4 -10  -8 255.963 149.683   2
  -4 -10   8 22.6996 151.347   4
   3 -10  -8 215.791 155.480   2
  -3 -10   8-20.9883 110.876   4
   2 -10  -8 12.1435 106.237   2
  -2 -10   8 14.6926 103.041   4
   1 -10  -8 1215.49 281.676   2
  -1 -10   8 761.261 298.459   4
   0 -10   8 646.939 249.044   4
   1 -10   8 3255.47 584.250   4
   2 -10   8 2699.74 539.667   4
   6 -11  -8 431.423 210.999   2
   5 -11  -8 758.631 268.532   2
  -5 -11   8 590.436 223.133   4
   4 -11  -8-74.1303 106.528   2
  -4 -11   8-116.754 181.448   4
   3 -11  -8 105.360 132.011   2
  -3 -11   8 191.395 183.207   4
   2 -11  -8 1973.74 422.847   2
  -2 -11   8 2298.91 483.438   4
  -1 -11   8 1323.38 379.257   4
   0 -11   8 442.092 220.600   4
   4 -12  -8 93.3031 164.141   2
  -4 -12   8-492.901 244.052   4
   3 -12  -8 35.4177 96.5494   2
  -3 -12   8-189.564 259.353   4
  14   0  -9 273.801 145.247   3
  13   0  -9-91.4659 112.885   3
  12   0  -9 2.56205 173.308   3
  11   0  -9 338.945 292.866   3
  10   0  -9 165.085 247.309   3
   9   0  -9-94.5512 226.165   3
   8   0  -9-229.550 216.802   3
   7   0  -9-287.469 231.578   3
   6   0  -9-36.7246 164.250   3
   5   0  -9-82.8760 180.177   3
   4   0  -9-19.5714 160.980   3
   3   0  -9 47.4796 105.987   3
   2   0  -9-127.636 137.873   3
   1   0  -9-0.54477 126.309   3
   0   0  -9-57.9359 89.3658   3
   0   0   9-41.4641 111.106   5
  -1   0  -9 19.2770 57.5923   3
   1   0   9-121.942 170.027   5
  -2   0  -9-104.633 68.3163   3
   2   0   9-151.416 181.445   5
   2   0   9 23.0778 165.112   4
   3   0   9-57.9907 175.431   5
   3   0   9-52.6761 133.029   4
   4   0   9-327.737 270.205   5
   4   0   9-88.9524 110.505   4
   5   0   9-15.4704 172.637   5
   5   0   9 150.159 161.409   4
   6   0   9-93.7882 177.961   5
   6   0   9 643.074 282.908   4
   7   0   9-154.900 215.814   5
   7   0   9-33.4768 141.887   4
   8   0   9-28.7732 191.144   5
   8   0   9-129.113 169.092   4
  14   1  -9 3.76651 121.721   3
  13  -1  -9-77.4032 113.965   3
  13   1  -9 252.661 250.994   3
 -13   1   9 145.103 153.024   1
 -12   1   9 8170.98 902.797   1
  12  -1  -9 8035.72 887.211   3
  12   1  -9 7528.62 880.860   3
 -11   1   9 5488.16 692.427   1
  11  -1  -9 4591.33 670.682   3
  11   1  -9 4653.86 669.843   3
  10  -1  -9 433.074 320.111   3
  10   1  -9-46.1762 161.794   3
  -9   1   9 36464.6 1663.69   1
   9  -1  -9 30730.3 1738.74   3
   9   1  -9 32514.8 1797.22   3
  -8   1   9 55197.2 2036.55   1
   8  -1  -9 53269.7 2292.13   3
   8   1  -9 52958.1 2344.18   3
   7  -1  -9 796.403 296.676   3
   7   1  -9 1029.52 318.211   3
   6  -1  -9 17964.5 1160.27   3
   6   1  -9 17478.0 1177.12   3
   5  -1  -9 31253.5 1532.30   3
   5   1  -9 28857.8 1524.85   3
   4  -1  -9 205.427 162.221   3
   4   1  -9-170.384 183.154   3
   3   1  -9 397.943 144.587   3
   3  -1  -9 298.651 130.725   3
   2  -1  -9 568.297 171.387   3
  -2   1   9 505.166 190.027   5
   2   1  -9 488.976 162.071   3
   1  -1  -9 1254.16 247.105   3
  -1   1   9 1564.43 356.271   5
   1   1  -9 1531.81 281.143   3
   0   1   9 3998.55 573.493   5
   0  -1   9 4324.22 572.004   4
   0  -1  -9 3787.12 399.389   3
   0   1  -9 3571.81 420.558   3
  -1  -1  -9 106.157 87.8353   3
   1   1   9 161.434 124.813   5
  -1   1  -9 93.3817 92.5819   3
   1  -1   9 199.254 124.582   4
   2   1   9 4194.05 605.314   5
   2  -1   9 3294.06 503.029   4
  -2  -1  -9 3845.24 346.974   3
  -2   1  -9 4287.20 423.869   3
   3   1   9-66.7557 171.787   5
   3   1   9 166.860 154.441   4
  -3   1  -9 148.547 86.6345   3
   3  -1   9 22.8850 119.717   4
   4   1   9 1986.16 436.858   5
   4   1   9 1442.81 328.060   4
   4  -1   9 2001.60 390.540   4
   5   1   9 66.1768 113.205   5
   5   1   9-183.047 182.955   4
   5  -1   9 121.910 128.811   4
   6   1   9 123.503 121.930   5
   6   1   9 364.603 210.506   4
   6  -1   9 709.458 271.552   4
   7   1   9 7101.01 908.702   5
   7   1   9 5802.65 692.672   4
   7  -1   9 5834.66 709.514   4
   8   1   9 389.736 226.900   5
   8   1   9 1055.36 319.539   4
   8  -1   9 698.434 259.959   4
   9   1   9 1093.33 351.246   5
   9  -1   9 1388.01 353.431   4
 -15   2   9 810.058 367.620   1
  14   2  -9 99.1562 183.036   3
 -14   2   9 140.678 107.379   1
  13   2  -9 1855.45 478.454   3
  13  -2  -9 1383.70 397.878   3
 -13   2   9 1233.79 397.604   1
 -12   2   9 9161.70 939.475   1
  12  -2  -9 7193.32 850.597   3
  12   2  -9 7488.60 905.937   3
  11  -2  -9 285.361 208.299   3
  11   2  -9 68.2595 120.544   3
 -11   2   9 485.905 221.536   1
  10  -2  -9-109.026 105.798   3
  10   2  -9-151.926 287.447   3
 -10   2   9 281.291 179.914   1
   9  -2  -9 1358.15 298.536   3
   9   2  -9 1001.04 238.633   3
  -9   2   9 1537.24 304.419   1
   8  -2  -9 3259.80 499.088   3
  -8   2   9 3589.75 438.316   1
   8   2  -9 2024.75 388.013   3
  -7   2   9 9062.78 656.527   1
   7  -2  -9 9746.81 862.713   3
   7   2  -9 10679.9 937.049   3
  -6   2   9 15031.9 782.976   1
   6  -2  -9 15981.0 1095.74   3
   6   2  -9 13814.9 1081.81   3
  -5   2   9 29100.2 1042.59   1
   5  -2  -9 30809.0 1510.45   3
   5   2  -9 26583.0 1480.37   3
  -4   2   9 19882.5 1199.28   5
   4  -2  -9 21358.9 1197.98   3
   4   2  -9 20370.6 815.168   1
   4   2  -9 20822.3 1239.05   3
  -3   2   9 12011.1 935.279   5
  -3  -2   9 12477.2 972.240   4
   3  -2  -9 14063.5 916.452   3
   3   2  -9 12929.7 547.340   1
   3   2  -9 12740.7 939.658   3
  -2   2   9 2187.31 401.515   5
   2   2  -9 2084.75 362.708   3
  -2  -2   9 2758.34 444.787   4
   2   2  -9 2336.61 174.029   1
   1  -2  -9 111.601 126.078   3
  -1   2   9 38.7020 101.762   5
   1   2  -9 107.451 105.680   3
  -1  -2   9 56.4320 77.3368   4
   0  -2  -9 897.114 190.001   3
   0   2   9 723.217 248.456   5
   0   2  -9 803.905 214.323   3
   0  -2   9 1058.93 266.170   4
  -1  -2  -9 461.805 126.907   3
   1   2   9 349.962 206.621   5
  -1   2  -9 563.553 186.337   3
   1  -2   9 327.808 160.142   4
  -2   2  -9 70.1620 74.5970   3
   2  -2   9 257.535 167.900   4
   3   2   9 291.968 208.694   5
  -3   2  -9 507.610 165.269   3
   3  -2   9 680.703 241.293   4
   4   2   9 1302.16 369.925   5
   4  -2   9 1839.76 389.237   4
   5   2   9-198.438 160.760   5
   5   2   9 0.61469 127.256   4
   5  -2   9-51.3480 110.231   4
   6   2   9 7029.94 891.287   5
   6   2   9 7336.36 792.622   4
   6  -2   9 6893.82 762.253   4
   7   2   9-292.963 222.297   5
   7   2   9 87.9603 189.691   4
   7  -2   9 61.4168 140.110   4
   8   2   9 2109.07 533.224   5
   8   2   9 1508.61 360.624   4
   8  -2   9 1673.49 389.975   4
   9   2   9 734.161 324.055   5
   9  -2   9 576.678 239.416   4
 -14   3   9-59.1389 134.914   1
  13   3  -9-2.94302 148.525   3
 -13   3   9-163.231 107.208   1
  12   3  -9 381.941 165.429   3
 -12   3   9 288.471 183.802   1
  11   3  -9-320.848 273.948   3
 -11   3   9 28.8762 103.981   1
  11  -3  -9 69.6949 186.229   3
  10   3  -9-226.868 249.819   3
 -10  -3   9 40.0900 117.059   4
 -10   3   9-215.782 199.991   1
  10  -3  -9 32.9820 149.744   3
   9   3  -9 92.2356 226.528   3
  -9  -3   9 728.601 221.025   4
  -9   3   9 480.430 172.726   1
   9  -3  -9 413.306 139.006   3
   8  -3  -9 734.813 214.094   3
   8   3  -9 445.277 197.131   3
  -8  -3   9 358.533 176.812   4
  -8   3   9 132.758 81.4891   1
   7  -3  -9 666.881 213.706   3
   7   3  -9 959.194 293.812   3
  -7   3   9 738.088 181.573   1
  -7  -3   9 1096.85 282.016   4
   6  -3  -9 233.740 105.750   3
  -6   3   9 452.012 131.920   1
   6   3  -9 388.712 190.624   3
  -6  -3   9 782.514 265.020   4
  -5   3   9 29428.6 1431.11   5
  -5  -3   9 27844.3 1506.80   4
   5  -3  -9 27719.3 1430.40   3
   5   3  -9 26785.0 1545.93   3
  -5   3   9 32294.2 1132.98   1
  -4   3   9 25869.3 1369.46   5
  -4  -3   9 26425.2 1454.43   4
   4  -3  -9 25703.7 1313.32   3
   4   3  -9 24373.3 1419.81   3
  -4   3   9 25660.8 886.473   1
  -3   3   9 2162.18 163.182   1
  -3   3   9 3080.63 459.915   5
   3   3  -9 2489.04 427.733   3
  -3  -3   9 2979.90 474.018   4
   3  -3  -9 2837.74 401.531   3
  -2   3   9 40280.6 1884.11   5
  -2  -3   9 43158.8 1936.95   4
   2  -3  -9 39283.1 1590.35   3
   2   3  -9 40979.2 1828.80   3
  -1   3   9 7508.87 773.805   5
  -1  -3   9 7748.96 767.933   4
   1   3  -9 8099.98 733.849   3
   0   3   9-132.388 172.850   5
   0   3  -9-41.9018 131.377   3
   0  -3   9 162.491 183.672   4
   1   3   9 3215.35 509.256   5
   1  -3   9 3851.41 545.654   4
  -1   3  -9 2277.02 373.816   3
   2   3   9 909.429 323.689   5
   2  -3   9 943.935 304.832   4
   3   3   9 10530.6 1029.16   5
   3  -3   9 14128.6 1067.69   4
   4   3   9 3747.66 623.267   5
   4  -3   9 3515.43 537.667   4
   5   3   9 584.838 237.940   5
   5  -3   9 365.507 120.407   4
   6   3   9 3621.16 637.837   5
   6   3   9 2533.62 463.455   4
   6  -3   9 2782.42 513.448   4
   7   3   9 3290.62 604.633   5
   7   3   9 2290.13 448.603   4
   7  -3   9 3047.05 530.800   4
   8   3   9 1165.60 419.585   5
   8  -3   9 970.763 290.695   4
   9  -3   9 616.286 286.870   4
 -14   4   9 154.491 163.702   1
  13   4  -9-5.73536 138.557   3
 -13   4   9-41.4443 97.8321   1
  12   4  -9 1076.26 299.958   3
 -12   4   9 2026.18 426.219   1
  11   4  -9-226.525 306.773   3
 -11   4   9 116.757 100.965   1
 -10   4   9 332.759 183.878   1
  10   4  -9 320.840 102.238   3
  -9   4   9 2260.71 393.425   1
   9   4  -9 2512.16 504.398   3
  -9  -4   9 2550.91 401.941   4
   8   4  -9 1147.10 314.206   3
  -8  -4   9 854.794 249.794   4
  -8   4   9 1019.46 246.591   1
   7   4  -9 77.6218 154.360   3
  -7  -4   9 219.900 128.885   4
  -7   4   9 136.385 92.2988   1
  -6   4   9 319.366 161.894   5
   6   4  -9 346.812 167.613   3
  -6  -4   9 152.198 88.1258   4
  -6   4   9 130.629 113.423   1
  -5   4   9 1717.44 338.662   5
   5   4  -9 2266.27 429.634   3
  -5  -4   9 2145.49 380.748   4
  -5   4   9 2659.74 305.342   1
  -4   4   9 2835.88 434.608   5
   4   4  -9 3473.31 521.397   3
  -4  -4   9 3234.45 482.178   4
  -4   4   9 3685.89 316.196   1
  -3   4   9 1537.91 343.660   5
   3   4  -9 1911.54 363.880   3
  -3  -4   9 1616.50 366.249   4
  -3   4   9 1588.31 178.643   1
  -2   4   9 31435.3 1659.69   5
  -2  -4   9 32911.8 1643.79   4
  -2   4   9 28924.2 871.048   1
   2   4  -9 30881.8 1578.66   3
  -1  -4   9 9427.26 841.891   4
  -1   4   9 8243.08 823.243   5
   0   4   9 66.3662 99.5296   5
   0  -4   9 216.610 219.579   4
   1   4   9 21099.5 1416.34   5
   1  -4   9 22149.8 1379.92   4
   2   4   9 77.2616 129.171   5
   2  -4   9 179.677 189.560   4
   3   4   9 3485.56 588.333   5
   3  -4   9 2276.21 410.178   4
   4   4   9 7224.68 910.894   5
   4  -4   9 7658.69 810.478   4
   5   4   9 3034.45 607.506   5
   5  -4   9 3755.26 572.277   4
   6   4   9 739.237 248.458   5
   6   4   9 439.010 226.870   4
   6  -4   9 572.214 282.872   4
   7   4   9 4127.56 730.721   5
   7   4   9 3222.15 542.759   4
   7  -4   9 3705.96 595.169   4
   8   4   9 1098.27 410.776   5
   8  -4   9 1082.64 324.303   4
   9  -4   9 146.498 110.404   4
 -14   5   9 96.0377 109.005   1
 -13   5   9 135.086 170.767   1
 -12   5   9 746.678 302.830   1
  12   5  -9 243.631 155.460   3
 -11   5   9 1044.17 318.930   1
  11   5  -9 844.136 313.584   3
  10   5  -9 225.772 227.384   3
 -10   5   9 602.028 216.340   1
   9   5  -9 221.760 205.863   3
  -9  -5   9 575.280 219.545   4
  -9   5   9 413.806 187.867   1
  -8  -5   9 8013.50 716.307   4
  -8   5   9 7096.12 666.747   1
   8   5  -9 7365.27 864.099   3
  -7   5   9 169.094 96.3583   5
   7   5  -9 46.8207 158.693   3
  -7   5   9 130.064 90.5296   1
  -7  -5   9 62.5674 95.0726   4
  -6   5   9 145.991 129.156   5
  -6   5   9 234.101 111.373   1
   6   5  -9-1.70261 191.659   3
  -6  -5   9 178.702 140.076   4
  -5   5   9 291.913 189.362   5
   5   5  -9 377.488 202.690   3
  -5  -5   9 289.110 141.641   4
  -5   5   9 314.336 108.256   1
  -4   5   9 1429.95 323.178   5
   4   5  -9 1611.75 384.699   3
  -4  -5   9 1778.73 350.123   4
  -3   5   9 239.625 127.704   5
  -3  -5   9 926.811 270.373   4
  -2  -5   9 9917.82 867.881   4
  -1  -5   9 26147.0 1498.93   4
   0  -5   9 2303.66 424.169   4
   1  -5   9 5644.77 681.322   4
   2  -5   9 13087.3 1062.91   4
   3  -5   9 446.492 253.669   4
   4  -5   9 6139.68 736.155   4
   5  -5   9-61.5344 144.100   4
   6   5   9 692.027 363.000   5
   6  -5   9 431.035 211.099   4
   7   5   9-185.787 214.921   5
   7  -5   9 51.3686 162.245   4
   8  -5   9 630.493 260.076   4
 -13   6   9 3482.18 632.604   1
  12   6  -9 1637.33 441.462   3
 -12   6   9 1395.99 418.928   1
  11   6  -9 1161.53 391.356   3
 -11   6   9 913.673 299.602   1
  10   6  -9 420.148 266.995   3
 -10   6   9 192.837 101.090   1
   9   6  -9-80.5522 112.847   3
  -9   6   9-199.177 164.091   1
   8   6  -9 787.950 294.924   3
  -8   6   9 994.031 250.202   1
  -8  -6   9 1220.32 283.019   4
  -7   6   9 2367.01 367.862   1
   7   6  -9 2328.20 474.988   3
  -7  -6   9 1617.39 350.045   4
   6   6  -9 946.470 307.596   3
  -6  -6   9 1035.21 266.999   4
  -5   6   9 184.297 117.576   5
   5   6  -9 345.953 224.381   3
  -5  -6   9-117.584 173.339   4
  -4  -6   9 4645.55 584.295   4
  -3  -6   9 869.955 260.974   4
  -2  -6   9 19.5157 131.899   4
  -1  -6   9 683.445 249.800   4
   1  -6  -9 599.901 175.482   2
   0  -6   9 6285.20 724.687   4
   0  -6  -9 5968.51 492.140   2
   1  -6   9-24.7603 118.014   4
   2  -6   9 214.098 154.139   4
   3  -6   9 7278.62 806.645   4
   4  -6   9 281.401 148.528   4
   5  -6   9 192.459 165.775   4
   6  -6   9 26.2423 133.249   4
   7  -6   9 56.0009 217.842   4
 -13   7   9 2171.10 523.996   1
 -12   7   9 160.416 117.246   1
  11   7  -9 211.793 157.788   3
 -11   7   9-56.8311 125.416   1
  10   7  -9 604.767 296.629   3
 -10   7   9 264.145 156.048   1
  -9   7   9 3.71232 95.2539   1
   9   7  -9-13.9301 152.611   3
   8   7  -9-226.295 271.121   3
  -8   7   9 42.2133 75.7158   1
   7   7  -9 154.543 185.720   3
  -7  -7   9 206.659 150.536   4
   6   7  -9 1192.18 373.587   3
  -6  -7   9 1338.97 321.119   4
  -5  -7   9 873.030 263.327   4
  -4  -7   9 199.575 106.539   4
  -3  -7   9 1576.32 349.350   4
   3  -7  -9 1727.00 321.324   2
  -2  -7   9 15562.0 1152.81   4
   2  -7  -9 12275.7 864.539   2
   1  -7  -9 4.00292 99.7165   2
  -1  -7   9-43.1583 127.316   4
   0  -7   9 175.367 204.049   4
   1  -7   9 517.448 233.889   4
   2  -7   9 526.292 246.214   4
   3  -7   9 356.423 206.199   4
   4  -7   9 586.664 266.503   4
   5  -7   9 2243.28 488.196   4
   6  -7   9 1181.00 392.295   4
 -12   8   9 1225.82 385.052   1
 -11   8   9 402.888 184.898   1
 -10   8   9 1085.76 299.247   1
   9   8  -9 1840.62 515.504   3
  -9   8   9 1857.26 405.634   1
   8   8  -9 1007.45 324.121   3
   7   8  -9 1769.09 446.065   3
  -7  -8   9 2533.99 421.752   4
   6   8  -9 1.29174 272.210   3
  -6  -8   9 17.6183 102.040   4
   6  -8  -9 165.961 178.265   2
  -5  -8   9 572.758 221.873   4
   5  -8  -9 267.419 176.839   2
  -4  -8   9 87.7277 151.367   4
   4  -8  -9 99.8941 118.074   2
   3  -8  -9 863.775 238.133   2
  -3  -8   9 708.106 247.525   4
   2  -8  -9 1176.95 274.853   2
  -2  -8   9 1329.41 335.534   4
   1  -8  -9 1880.42 327.120   2
  -1  -8   9 1822.73 399.673   4
   0  -8   9 277.058 152.949   4
   1  -8   9 992.022 287.364   4
   2  -8   9 56.6607 106.086   4
   3  -8   9 161.080 192.054   4
   4  -8   9 2674.81 537.007   4
 -11   9   9 380.436 242.846   1
 -10   9   9 2042.57 471.745   1
   8   9  -9 1178.95 380.331   3
   8  -9  -9 999.856 285.522   2
   7   9  -9 170.304 178.423   3
   7  -9  -9 459.249 209.260   2
   6  -9  -9 3404.14 542.147   2
  -6  -9   9 3181.00 517.922   4
   5  -9  -9 842.034 264.936   2
  -5  -9   9 522.694 233.650   4
   4  -9  -9 534.079 226.226   2
  -4  -9   9 611.207 225.763   4
   3  -9  -9 233.049 166.700   2
  -3  -9   9 5.05004 115.170   4
   2  -9  -9-26.9235 109.246   2
  -2  -9   9-113.435 218.610   4
  -1  -9   9 1159.55 334.650   4
   0  -9   9 310.464 189.911   4
   1  -9   9 1590.13 410.583   4
   2  -9   9 3438.27 585.119   4
   7 -10  -9 1045.21 322.439   2
   6 -10  -9 1192.70 344.012   2
   5 -10  -9 364.409 196.683   2
  -5 -10   9 354.609 171.443   4
   4 -10  -9 273.964 134.562   2
  -4 -10   9 227.515 171.164   4
   3 -10  -9 91.4093 104.907   2
  -3 -10   9-599.054 250.969   4
   2 -10  -9-171.430 136.149   2
  -2 -10   9-57.3203 112.564   4
  -1 -10   9 1076.28 297.642   4
   0 -10   9 54.3800 136.333   4
   5 -11  -9 1221.39 357.203   2
  -5 -11   9 940.649 321.529   4
   4 -11  -9 2452.08 487.493   2
  -4 -11   9 1315.09 364.136   4
   3 -11  -9 1767.46 397.562   2
  -3 -11   9 1085.07 340.492   4
  -2 -11   9-64.6799 181.924   4
  13   0 -10 202.248 203.711   3
  12   0 -10 411.672 306.185   3
  11   0 -10 892.058 331.862   3
  10   0 -10 929.472 320.173   3
   9   0 -10 15678.4 1223.97   3
   8   0 -10 1590.98 370.085   3
   7   0 -10 137.664 188.237   3
   6   0 -10 39353.8 1911.08   3
   5   0 -10 9210.30 837.501   3
   4   0 -10 7148.65 713.737   3
   3   0 -10 287.466 92.6904   3
   2   0 -10 5611.36 580.281   3
   1   0 -10 13674.4 903.704   3
   0   0 -10 6188.99 568.087   3
  -1   0 -10 114.939 75.5791   3
   1   0  10 195.126 134.804   4
   2   0  10 270.414 162.040   5
   2   0  10-36.8368 111.428   4
   3   0  10 169.176 170.653   5
   3   0  10 23.0085 120.874   4
   4   0  10 410.188 195.630   5
   4   0  10 257.065 165.701   4
   5   0  10 451.611 250.764   5
   5   0  10 366.507 242.386   4
   6   0  10 1022.72 340.355   5
   6   0  10 1452.65 365.077   4
   7   0  10 247.108 175.071   4
   8   0  10 1072.96 311.496   4
  13  -1 -10 3328.37 610.255   3
  13   1 -10 3025.02 590.470   3
  12  -1 -10 1278.56 395.523   3
  12   1 -10 1432.01 424.593   3
  11   1 -10 4165.77 673.617   3
  11  -1 -10 4463.73 690.718   3
  10  -1 -10 5095.21 728.079   3
  10   1 -10 4879.29 697.214   3
   9  -1 -10 338.228 212.282   3
   9   1 -10 49.7985 119.389   3
   8  -1 -10 105.721 95.5490   3
   8   1 -10 65.4218 202.371   3
   7  -1 -10 2573.02 463.422   3
   7   1 -10 2044.58 403.585   3
   6  -1 -10 3473.55 513.011   3
   6   1 -10 3348.42 511.154   3
   5  -1 -10 8025.76 763.075   3
   5   1 -10 9102.63 829.526   3
   4  -1 -10 778.940 209.425   3
   4   1 -10 1244.62 286.344   3
   3  -1 -10 1864.28 338.985   3
   3   1 -10 1979.86 356.657   3
   2  -1 -10-114.179 132.928   3
   2   1 -10-171.210 159.576   3
  -1   1  10 5107.72 693.610   5
  -1  -1  10 4859.79 622.606   4
   1  -1 -10 5765.08 551.084   3
   1   1 -10 5564.41 584.311   3
   0  -1 -10 479.742 159.874   3
   0   1  10 107.765 150.482   5
   0   1 -10 407.124 172.110   3
   0  -1  10 182.113 133.225   4
  -1  -1 -10 377.273 145.223   3
   1   1  10 222.264 125.376   5
  -1   1 -10 228.687 117.999   3
   1  -1  10 60.2768 142.074   4
   2   1  10 57.8295 123.059   5
  -2   1 -10 73.8878 54.8754   3
   2  -1  10-115.192 104.482   4
   3   1  10-251.214 229.151   5
   3   1  10-19.6232 167.025   4
   3  -1  10 126.599 146.192   4
   4   1  10 864.338 311.404   5
   4   1  10 1169.99 328.275   4
   4  -1  10 1138.41 311.701   4
   5   1  10 3142.29 604.564   5
   5   1  10 2899.12 518.509   4
   5  -1  10 3170.13 545.042   4
   6   1  10 1081.61 372.048   5
   6   1  10 1330.66 356.640   4
   6  -1  10 2031.28 432.571   4
   7   1  10 2637.46 587.913   5
   7   1  10 2992.45 528.159   4
   7  -1  10 3030.99 518.832   4
   8   1  10-64.5084 125.761   4
   8  -1  10 36.0736 127.126   4
 -14   2  10-177.767 202.118   1
  13   2 -10 1206.64 390.594   3
 -13   2  10 826.605 274.612   1
  12  -2 -10 110.582 122.167   3
  12   2 -10 94.4392 119.651   3
 -12   2  10 245.701 175.756   1
  11  -2 -10 89.0193 160.871   3
  11   2 -10-250.139 236.343   3
 -11   2  10 47.7672 107.122   1
  10  -2 -10 1575.91 385.879   3
  10   2 -10 921.819 297.804   3
 -10   2  10 924.402 265.114   1
   9  -2 -10 261.425 180.548   3
   9   2 -10 385.124 190.245   3
  -9   2  10 424.084 170.104   1
   8  -2 -10-27.7935 102.855   3
   8   2 -10-120.348 187.204   3
  -8   2  10-20.6886 115.369   1
   7  -2 -10 689.984 294.710   3
   7   2 -10 270.547 116.829   3
  -7   2  10 386.094 132.887   1
   6  -2 -10 2621.29 444.816   3
   6   2 -10 2546.45 440.783   3
   5  -2 -10 36492.7 1758.84   3
   5   2 -10 37286.2 1854.39   3
   4  -2 -10 1497.61 378.107   3
  -4   2  10 1615.69 361.367   5
   4   2 -10 909.163 280.505   3
  -3   2  10 41449.8 1965.91   5
  -3  -2  10 37745.0 1921.14   4
   3  -2 -10 41882.6 1778.04   3
   3   2 -10 39872.6 1840.82   3
  -2  -2  10 36494.7 1858.17   4
   2  -2 -10 37959.7 1594.21   3
   2   2 -10 36133.4 1687.72   3
  -1   2  10 6940.15 791.956   5
  -1  -2  10 7792.64 821.725   4
   1  -2 -10 8198.73 645.817   3
   1   2 -10 6432.58 653.270   3
   0  -2 -10 151.572 98.7604   3
   0   2  10 109.684 148.691   5
   0   2 -10 92.2615 110.373   3
   0  -2  10 136.839 97.1871   4
   1   2  10 4256.98 661.053   5
   1  -2  10 4008.75 587.341   4
  -1  -2 -10 4739.03 427.695   3
  -1   2 -10 4710.44 521.904   3
   2   2  10 1497.92 406.685   5
  -2   2 -10 1415.16 289.119   3
   2  -2  10 1671.08 410.193   4
   3   2  10 6525.01 835.493   5
   3  -2  10 6209.05 753.876   4
   4   2  10-2.87138 137.618   5
   4   2  10 59.7862 100.283   4
   4  -2  10 60.7688 90.7394   4
   5   2  10 2283.28 504.044   5
   5   2  10 2947.25 535.101   4
   5  -2  10 2410.00 489.029   4
   6   2  10 1229.74 409.632   5
   6   2  10 894.298 318.880   4
   6  -2  10 1142.04 280.513   4
   7   2  10 774.961 311.219   5
   7   2  10 892.808 301.196   4
   7  -2  10 765.718 253.951   4
   8  -2  10 111.047 195.701   4
   9  -2  10 367.213 175.615   4
 -14   3  10 206.264 217.266   1
 -13   3  10 240.693 187.767   1
  12   3 -10 250.264 202.285   3
 -12   3  10 427.775 216.024   1
  11   3 -10 692.636 272.054   3
 -11   3  10 826.086 237.369   1
  11  -3 -10 1091.75 354.703   3
 -10   3  10 321.310 100.394   1
  10   3 -10 15.6197 184.207   3
 -10  -3  10 137.550 110.901   4
  10  -3 -10 105.540 122.666   3
   9  -3 -10 3230.85 538.274   3
  -9   3  10 2801.49 419.613   1
   9   3 -10 2859.07 522.395   3
  -9  -3  10 2831.88 463.091   4
   8  -3 -10 2975.87 492.295   3
  -8   3  10 2453.09 362.179   1
   8   3 -10 2845.72 547.646   3
  -8  -3  10 2610.16 449.294   4
   7  -3 -10 800.479 279.035   3
  -7   3  10 368.034 137.414   1
   7   3 -10 898.074 300.494   3
  -7  -3  10 258.237 187.639   4
  -6  -3  10 13185.5 1050.92   4
   6  -3 -10 11498.4 941.090   3
   6   3 -10 12632.1 1071.39   3
  -5   3  10 4069.82 556.509   5
  -5  -3  10 3959.08 570.273   4
   5  -3 -10 3862.61 521.841   3
   5   3 -10 4596.67 619.639   3
  -4   3  10 2605.32 446.403   5
   4   3 -10 3099.33 483.189   3
  -4  -3  10 2336.11 430.157   4
   4  -3 -10 3275.18 453.417   3
   3  -3 -10 1840.67 341.030   3
  -3   3  10 1121.83 312.887   5
   3   3 -10 1354.12 338.811   3
  -3  -3  10 1171.94 287.078   4
  -2   3  10 16903.9 1228.57   5
  -2  -3  10 15078.1 1151.25   4
   2  -3 -10 18502.4 1035.99   3
   2   3 -10 17714.1 1175.87   3
  -1   3  10 843.250 313.886   5
   1   3 -10 842.472 230.570   3
  -1  -3  10 925.379 314.389   4
   0   3  10 6021.97 757.140   5
   0  -3  10 6217.09 733.273   4
   0   3 -10 6382.68 658.981   3
   1   3  10 15378.1 1264.41   5
   1  -3  10 18956.3 1303.45   4
  -1   3 -10 18417.0 1126.33   3
   2   3  10 496.628 263.750   5
  -2   3 -10 561.279 204.616   3
   3   3  10 735.303 302.354   5
   3  -3  10 1738.10 411.674   4
   4   3  10-84.1058 128.895   5
   4  -3  10 47.4792 136.688   4
   5   3  10 1134.91 378.894   5
   5   3  10 692.787 256.668   4
   5  -3  10 738.639 278.667   4
   6   3  10 817.904 354.909   5
   6   3  10 904.264 308.915   4
   6  -3  10 1238.12 337.656   4
   7   3  10 1289.79 422.898   5
   7   3  10 1441.75 403.342   4
   7  -3  10 2048.69 464.509   4
   8  -3  10 1427.90 395.749   4
 -13   4  10-65.9255 189.340   1
  12   4 -10 663.860 272.455   3
 -12   4  10 375.397 161.362   1
  11   4 -10 59.3218 192.807   3
 -11   4  10 179.308 172.317   1
  10   4 -10 292.177 156.298   3
 -10   4  10 644.339 234.322   1
   9   4 -10 2545.53 531.519   3
  -9   4  10 2504.08 404.603   1
  -9  -4  10 2384.39 418.385   4
   8   4 -10 2140.13 458.920   3
  -8  -4  10 2004.09 405.538   4
  -8   4  10 2627.92 393.509   1
   7   4 -10 563.897 232.189   3
  -7  -4  10 518.815 213.127   4
  -6   4  10 1321.95 312.806   5
   6   4 -10 787.698 259.695   3
  -6  -4  10 1242.88 312.036   4
  -5   4  10 896.765 267.049   5
   5   4 -10 1013.39 313.149   3
  -5  -4  10 539.827 204.380   4
  -4   4  10 63.4867 91.2678   5
   4   4 -10-258.606 205.191   3
  -4  -4  10 19.2400 109.915   4
  -3   4  10 12347.4 1022.12   5
  -3  -4  10 13517.0 1091.59   4
   3   4 -10 13345.3 1076.88   3
  -2   4  10 16726.2 1244.76   5
  -2  -4  10 19782.1 1318.52   4
   2   4 -10 18618.2 1260.71   3
  -1   4  10 8804.38 889.904   5
  -1  -4  10 8070.49 831.984   4
   1   4 -10 8094.53 791.230   3
   0   4  10 2037.58 445.445   5
   0   4 -10 2535.28 446.853   3
   0  -4  10 2171.99 459.342   4
   1   4  10 18937.3 1426.14   5
   1  -4  10 19778.9 1344.85   4
  -1   4 -10 17995.5 1181.81   3
   2   4  10 7658.45 919.723   5
   2  -4  10 11361.9 1020.40   4
   3   4  10 1977.56 499.813   5
   3  -4  10 1563.44 399.843   4
   4   4  10 412.779 211.946   5
   4  -4  10 401.647 199.807   4
   5   4  10 3741.97 684.516   5
   5  -4  10 4477.19 670.044   4
   6   4  10 676.258 341.230   5
   6   4  10 90.4326 95.7009   4
   6  -4  10 711.774 275.831   4
   7  -4  10 202.001 175.839   4
  11   5 -10 1943.36 508.460   3
  10   5 -10 1077.18 385.639   3
  -9  -5  10 13723.9 1001.42   4
   9   5 -10 11784.6 1176.94   3
   8   5 -10 149.478 229.296   3
  -8  -5  10 221.870 147.945   4
   7   5 -10 11.3193 159.497   3
  -7  -5  10 66.7367 101.012   4
  -6   5  10 1709.50 341.573   5
   6   5 -10 2388.66 480.048   3
  -6  -5  10 1922.67 386.933   4
  -5   5  10 38.8945 77.2893   5
   5   5 -10-28.1933 197.200   3
  -5  -5  10 297.950 181.544   4
  -4   5  10-313.978 170.655   5
   4   5 -10-25.5943 111.981   3
  -4  -5  10 96.9868 177.998   4
  -3   5  10 541.919 253.226   5
   3   5 -10 71.3031 130.516   3
  -3  -5  10 475.339 208.863   4
  -2   5  10 9434.95 940.149   5
  -2  -5  10 10293.3 957.314   4
   2   5 -10 12393.7 1037.35   3
  -1   5  10 11700.4 1057.56   5
  -1  -5  10 13052.0 1076.92   4
   0   5  10 2189.83 472.880   5
   0  -5  10 2170.77 433.452   4
   1   5  10 1998.52 452.502   5
   1  -5  10 2393.60 459.999   4
   2   5  10 13946.7 1259.59   5
   2  -5  10 14277.8 1161.62   4
   3   5  10-16.3654 188.509   5
   3  -5  10 101.812 146.217   4
   4   5  10 5638.05 829.606   5
   4  -5  10 7592.41 887.879   4
   5   5  10 2438.49 564.442   5
   5  -5  10 2202.34 467.681   4
   6  -5  10 692.195 276.689   4
  10   6 -10 494.692 243.915   3
   9   6 -10 447.109 273.324   3
   8   6 -10 87.2210 196.938   3
  -8  -6  10 54.9136 98.9797   4
   7   6 -10 142.116 165.048   3
  -7  -6  10 523.942 212.214   4
  -6   6  10 221.473 134.314   5
   6   6 -10 8.64755 187.707   3
  -6  -6  10 44.7833 154.285   4
   5   6 -10 111.768 120.838   3
  -5  -6  10 287.582 115.899   4
  -4   6  10 648.284 266.920   5
   4   6 -10 305.141 105.304   3
  -4  -6  10 536.078 196.525   4
  -3   6  10 5860.38 729.779   5
  -3  -6  10 6370.88 746.313   4
   3   6 -10 7019.40 838.596   3
  -2  -6  10 641.638 232.277   4
  -1  -6  10 247.056 159.825   4
   1  -6 -10 476.676 164.572   2
   0  -6  10 1805.93 409.037   4
   1  -6  10 1622.09 384.634   4
   2  -6  10 3362.78 583.390   4
   3  -6  10 3729.46 612.224   4
   4  -6  10 992.184 343.555   4
   5   6  10 3339.85 670.907   5
   5  -6  10 5192.30 741.549   4
   9   7 -10 115.396 204.604   3
   8   7 -10 247.393 216.936   3
   7   7 -10 411.913 277.304   3
  -7  -7  10 212.888 150.795   4
   6   7 -10 2398.64 524.421   3
  -6  -7  10 3077.91 501.215   4
  -5   7  10 749.200 260.689   5
   5   7 -10 974.500 348.757   3
  -5  -7  10 1525.25 368.617   4
  -4  -7  10 8257.65 860.381   4
  -3  -7  10 902.230 311.112   4
   3  -7 -10 942.946 265.270   2
  -2  -7  10 152.491 103.739   4
   2  -7 -10 101.686 59.0306   2
  -1  -7  10 2149.22 453.474   4
   0  -7  10 1350.02 364.695   4
   1  -7  10 57.2995 116.897   4
   2  -7  10 289.440 199.429   4
   3  -7  10 5394.53 741.784   4
   4  -7  10 237.243 223.618   4
   8   8 -10 433.625 281.156   3
   7   8 -10-153.196 190.216   3
  -7  -8  10 288.623 153.274   4
   6   8 -10-30.3866 205.102   3
  -6  -8  10 249.153 164.882   4
   6  -8 -10-21.6223 87.9738   2
   5   8 -10 1854.54 466.917   3
  -5  -8  10 2028.43 425.377   4
   5  -8 -10 2067.17 398.116   2
  -4  -8  10 458.530 239.943   4
   4  -8 -10-57.6446 71.1213   2
  -3  -8  10 3909.45 605.602   4
   3  -8 -10 3469.58 480.389   2
   2  -8 -10 304.187 143.851   2
  -2  -8  10 147.091 168.620   4
  -1  -8  10 214.020 146.181   4
   0  -8  10 78.1449 116.039   4
   1  -8  10 1460.80 364.452   4
   2  -8  10 538.277 288.568   4
   7  -9 -10 602.402 262.887   2
   6  -9 -10 75.4294 87.9817   2
  -6  -9  10 31.9740 131.371   4
   5  -9 -10 370.831 180.146   2
  -5  -9  10 262.909 179.561   4
   4  -9 -10 466.168 210.230   2
  -4  -9  10 90.5167 150.145   4
   3  -9 -10 2985.97 472.441   2
  -3  -9  10 2665.10 485.439   4
  -2  -9  10 522.628 247.009   4
  -1  -9  10-108.063 153.641   4
   0  -9  10 506.243 264.512   4
   6 -10 -10 992.631 322.196   2
   5 -10 -10 41.4470 127.027   2
  -5 -10  10 75.7545 100.795   4
   4 -10 -10 74.4483 100.041   2
  -4 -10  10-8.97236 134.100   4
  -3 -10  10 35.9487 152.986   4
  -2 -10  10-253.531 209.727   4
  12   0 -11 38.1742 197.531   3
  11   0 -11 297.691 259.485   3
  10   0 -11 113.715 122.587   3
   9   0 -11 194.273 146.710   3
   8   0 -11-74.7844 112.614   3
   7   0 -11-123.133 176.519   3
   6   0 -11-168.080 180.626   3
   5   0 -11-336.448 199.058   3
   4   0 -11-107.994 175.636   3
   3   0 -11 100.112 116.933   3
   2   0 -11 178.515 138.084   3
   1   0 -11-148.717 125.391   3
   0   0 -11-61.4588 108.017   3
   1   0  11-111.088 233.420   4
   2   0  11 31.7434 112.365   4
   3   0  11-151.116 167.337   4
   4   0  11 217.265 171.273   4
   5   0  11-26.5848 89.2583   4
   6   0  11-269.826 175.467   4
   7   0  11 93.1491 102.457   4
   8   0  11-394.649 230.858   4
  12  -1 -11 416.299 196.827   3
  12   1 -11 921.564 345.146   3
  11  -1 -11 2810.83 550.729   3
  11   1 -11 1850.13 478.017   3
  10  -1 -11 202.641 163.987   3
  10   1 -11 37.7826 162.462   3
   9  -1 -11 2549.33 524.182   3
   9   1 -11 1853.45 439.612   3
   8  -1 -11 456.258 236.805   3
   8   1 -11-88.3089 138.870   3
   7  -1 -11 105.612 147.482   3
   7   1 -11 180.067 184.923   3
   6  -1 -11 102.121 148.734   3
   6   1 -11-155.715 233.714   3
   5  -1 -11 2228.85 421.789   3
   5   1 -11 1554.88 371.873   3
   4  -1 -11 745.760 239.355   3
   4   1 -11 307.533 190.352   3
   3  -1 -11 1084.94 296.643   3
   3   1 -11 1522.65 346.957   3
   2  -1 -11 5673.21 600.931   3
   2   1 -11 4499.62 566.175   3
  -1  -1  11 3746.19 584.887   4
   1  -1 -11 3513.45 449.592   3
   1   1 -11 3764.48 499.316   3
   0  -1 -11 2182.59 347.587   3
   0   1  11 1255.21 341.372   5
   0   1 -11 2011.73 360.777   3
   0  -1  11 1940.63 426.212   4
   1   1  11 8009.48 957.896   5
   1  -1  11 8776.56 923.394   4
   2   1  11 10091.1 1087.64   5
   2   1  11 9668.76 999.381   4
   2  -1  11 9658.14 972.453   4
   3   1  11 1160.36 395.480   5
   3   1  11 1004.48 282.070   4
   3  -1  11 706.640 311.100   4
   4   1  11 518.500 211.077   5
   4   1  11 49.4631 183.895   4
   4  -1  11 876.603 276.455   4
   5   1  11 4323.41 749.322   5
   5   1  11 3414.35 595.343   4
   5  -1  11 3448.21 593.528   4
   6   1  11-161.835 122.815   5
   6   1  11 82.8941 147.550   4
   6  -1  11 4.16872 116.506   4
   7   1  11-15.1402 137.773   4
   7  -1  11 147.108 135.860   4
  11  -2 -11 113.290 203.186   3
  11   2 -11-191.499 179.594   3
  10  -2 -11 55.2614 115.928   3
  10   2 -11 140.352 173.238   3
   9  -2 -11-65.6385 202.953   3
   9   2 -11 364.633 216.012   3
   8  -2 -11 535.629 267.382   3
   8   2 -11 222.273 129.884   3
   7  -2 -11 336.707 217.608   3
   7   2 -11 69.6771 117.033   3
   6  -2 -11 677.235 262.335   3
   6   2 -11 1003.01 303.468   3
  -5  -2  11 2953.97 515.713   4
   5   2 -11 3440.16 552.703   3
   5  -2 -11 3650.60 539.031   3
   4   2 -11 482.846 149.808   3
  -4  -2  11 711.567 192.778   4
   3  -2 -11 760.521 248.851   3
  -3   2  11 329.247 151.751   5
   3   2 -11 489.565 179.132   3
  -3  -2  11 95.8893 170.444   4
  -2   2  11 6575.93 809.548   5
  -2  -2  11 6239.69 763.515   4
   2  -2 -11 7064.52 659.960   3
   2   2 -11 6616.41 719.238   3
   1  -2 -11 194.222 113.330   3
  -1   2  11 413.808 229.218   5
   1   2 -11 490.709 193.365   3
  -1  -2  11 16.5904 144.127   4
   0   2  11 1156.37 319.168   5
   0   2 -11 1291.87 294.162   3
   0  -2  11 1568.64 356.100   4
   1   2  11-24.6794 262.527   5
  -1   2 -11 136.227 111.331   3
   1  -2  11-107.477 158.778   4
   2   2  11 740.981 295.557   5
   2  -2  11 1277.27 368.706   4
   3   2  11 203.552 201.524   4
   3  -2  11 104.008 108.481   4
   4   2  11 1410.03 419.622   5
   4   2  11 1281.20 348.383   4
   4  -2  11 1047.36 354.242   4
   5   2  11 335.496 237.898   5
   5   2  11-109.560 185.556   4
   5  -2  11 237.361 143.727   4
   6   2  11 311.157 245.814   4
   6  -2  11 444.660 226.071   4
   7   2  11 303.190 172.153   4
   7  -2  11 185.738 180.995   4
  11   3 -11 1264.30 416.412   3
  11  -3 -11 1180.87 366.144   3
  10   3 -11 2116.97 470.583   3
 -10  -3  11 2014.89 414.103   4
  10  -3 -11 1682.59 432.918   3
   9   3 -11 463.073 271.805   3
  -9  -3  11 331.388 194.180   4
   8  -3 -11 202.118 159.284   3
   8   3 -11 417.513 252.753   3
  -8  -3  11 3.16832 101.353   4
  -7  -3  11 6736.58 773.346   4
   7  -3 -11 7477.14 783.341   3
   7   3 -11 7218.34 844.190   3
   6  -3 -11 221.622 200.451   3
   6   3 -11 63.1513 169.760   3
  -6  -3  11-73.5368 96.8555   4
  -5  -3  11 3135.60 529.695   4
   5  -3 -11 4112.34 548.220   3
   5   3 -11 3936.51 593.299   3
   4  -3 -11 152.899 166.220   3
  -4   3  11-64.6986 141.600   5
   4   3 -11 22.9423 112.951   3
  -3   3  11 827.514 277.946   5
   3   3 -11 449.837 188.992   3
  -3  -3  11 573.060 239.333   4
   3  -3 -11 731.291 261.791   3
  -2   3  11 7605.07 853.948   5
  -2  -3  11 7520.47 844.446   4
   2  -3 -11 8550.19 713.641   3
   2   3 -11 7558.81 782.219   3
  -1   3  11 479.679 222.351   5
   1   3 -11 212.822 109.915   3
  -1  -3  11 315.841 187.744   4
   0   3  11 5488.56 757.621   5
   0  -3  11 5085.58 711.730   4
   0   3 -11 5361.76 630.281   3
   1   3  11 7639.89 915.786   5
   1  -3  11 9019.32 940.571   4
  -1   3 -11 8358.91 772.058   3
   2   3  11 2269.43 527.982   5
   2  -3  11 2740.38 518.928   4
   3   3  11 255.683 152.845   5
   3  -3  11 353.398 258.748   4
   4   3  11 4596.25 746.149   5
   4  -3  11 4526.71 683.283   4
   5   3  11 139.974 131.222   5
   5   3  11 216.943 173.730   4
   5  -3  11 131.309 126.346   4
   6   3  11 3702.97 628.129   4
   6  -3  11 4513.40 681.201   4
  11   4 -11 455.728 257.047   3
  10   4 -11 926.505 326.085   3
   9   4 -11 258.760 182.354   3
  -9  -4  11 581.168 229.480   4
   8   4 -11 654.097 255.343   3
  -8  -4  11 930.388 309.020   4
   7   4 -11 174.710 162.642   3
  -7  -4  11 323.708 178.795   4
  -6   4  11 15269.9 1127.18   5
  -6  -4  11 18571.2 1304.64   4
   6   4 -11 17662.0 1355.38   3
  -5   4  11 486.117 227.706   5
   5   4 -11 433.089 250.698   3
  -5  -4  11 463.895 234.700   4
  -4   4  11 406.164 212.880   5
   4   4 -11 133.163 160.036   3
  -4  -4  11 316.256 246.349   4
  -3   4  11 9564.11 945.297   5
  -3  -4  11 9864.85 965.511   4
   3   4 -11 9993.00 977.659   3
  -2   4  11 397.073 173.647   5
   2   4 -11 25.1927 158.129   3
  -2  -4  11 547.179 265.505   4
  -1   4  11 193.136 159.539   5
   1   4 -11 50.1729 108.865   3
  -1  -4  11 265.264 232.416   4
   0   4  11 154.402 204.095   5
   0   4 -11 57.9764 112.710   3
   0  -4  11 36.5685 133.758   4
   1   4  11 243.764 233.691   5
  -1   4 -11-61.7691 154.984   3
   1  -4  11 77.4005 186.088   4
   2   4  11 1296.31 359.509   5
   2  -4  11 1873.28 428.300   4
   3   4  11 2773.81 599.510   5
   3  -4  11 2914.11 552.735   4
   4   4  11 2875.72 600.232   5
   4  -4  11 3265.66 583.926   4
   5   4  11 1545.36 411.233   4
   5  -4  11 2558.88 523.544   4
   6   4  11-3.67856 101.771   4
  10   5 -11-81.5284 176.199   3
   9   5 -11 703.582 315.202   3
  -9  -5  11 1016.60 297.869   4
   8   5 -11 151.266 94.9105   3
  -8  -5  11 92.8037 126.341   4
   7   5 -11 681.018 271.853   3
  -7  -5  11 515.983 227.253   4
  -6   5  11 172.762 97.2078   5
   6   5 -11-135.752 123.512   3
  -6  -5  11 12.8363 116.290   4
  -5   5  11 890.174 292.702   5
   5   5 -11 1080.71 342.256   3
  -5  -5  11 616.108 249.351   4
  -4   5  11 4339.98 621.511   5
  -4  -5  11 4058.81 627.034   4
   4   5 -11 3555.15 619.564   3
  -3   5  11 226.096 141.316   5
   3   5 -11 63.4867 112.778   3
  -3  -5  11 315.275 176.326   4
  -2   5  11 102.308 105.872   5
   2   5 -11 150.883 130.595   3
  -2  -5  11 213.007 158.760   4
  -1   5  11 1568.01 407.821   5
   1   5 -11 2079.91 439.686   3
  -1  -5  11 2076.01 451.440   4
   0   5  11 2989.48 582.145   5
   0   5 -11 2002.61 420.432   3
   0  -5  11 2163.03 460.444   4
   1   5  11 207.042 157.202   5
  -1   5 -11 707.944 233.017   3
   1  -5  11 579.766 270.799   4
   2   5  11 248.639 233.158   5
  -2   5 -11 265.227 165.050   3
   2  -5  11 150.347 146.295   4
   3   5  11 3.27034 117.504   5
   3  -5  11-240.495 118.662   4
   4   5  11 2472.18 590.627   5
   4  -5  11 1827.63 441.524   4
   9   6 -11 258.337 198.499   3
   8   6 -11 280.209 244.223   3
  -8  -6  11-92.2238 110.256   4
   7   6 -11 416.966 260.749   3
  -7  -6  11 324.074 198.002   4
   6   6 -11 1607.70 422.477   3
  -6  -6  11 1149.88 341.690   4
  -5   6  11 621.076 257.143   5
   5   6 -11 331.870 181.590   3
  -5  -6  11 191.749 134.691   4
  -4   6  11 188.422 146.698   5
   4   6 -11 700.314 303.468   3
  -4  -6  11 659.111 277.570   4
  -3   6  11 5278.45 712.739   5
  -3  -6  11 4962.31 689.035   4
   3   6 -11 6153.66 792.765   3
  -2   6  11 519.438 312.448   5
   2   6 -11 1061.04 342.368   3
  -2  -6  11 536.512 241.061   4
  -1   6  11-49.2841 131.519   5
   1   6 -11-263.004 225.148   3
  -1  -6  11 94.2540 115.603   4
   0   6  11 432.788 230.930   5
   0  -6  11 94.0663 104.415   4
   1   6  11 16.9531 112.256   5
   1  -6  11 170.348 157.553   4
   2   6  11 2390.83 559.871   5
   2  -6  11 2986.32 576.993   4
   3   6  11 2318.49 574.978   5
   3  -6  11 2050.67 473.299   4
   8   7 -11 623.705 292.319   3
   7   7 -11-57.0416 134.844   3
  -7  -7  11 163.469 172.354   4
   6   7 -11 202.583 133.450   3
  -6  -7  11 65.0008 111.039   4
  -5   7  11 874.194 308.535   5
   5   7 -11 770.999 334.230   3
  -5  -7  11 425.566 207.605   4
  -4   7  11 68.5590 159.474   5
   4   7 -11 408.363 304.729   3
  -4  -7  11 368.607 256.806   4
  -3   7  11 6606.56 817.196   5
  -3  -7  11 7579.24 862.012   4
   3  -7 -11 6940.40 683.921   2
   3   7 -11 8333.74 967.487   3
  -2   7  11 1214.33 363.981   5
  -2  -7  11 1368.09 384.197   4
  -1   7  11 101.605 169.594   5
  -1  -7  11-173.039 190.647   4
   0  -7  11-184.538 174.061   4
   1  -7  11 210.768 182.248   4
  -7  -8  11 1244.30 368.369   4
   6   8 -11 1933.99 510.397   3
  -6  -8  11 2665.54 512.607   4
   5   8 -11 1749.74 485.162   3
  -5  -8  11 1198.71 349.462   4
   5  -8 -11 1286.64 341.314   2
  -4   8  11 460.600 187.523   5
   4   8 -11 853.641 347.217   3
  -4  -8  11 847.444 312.903   4
   4  -8 -11 1058.48 284.187   2
  -3  -8  11 20.1147 123.568   4
  -2  -8  11 3246.39 589.363   4
  -1  -8  11 603.305 305.685   4
   6  -9 -11 3524.70 561.092   2
  -6  -9  11 2265.82 472.672   4
   5  -9 -11 385.389 193.829   2
  -5  -9  11 156.116 110.187   4
  -4  -9  11 279.139 214.366   4
  -3  -9  11 2698.70 550.090   4
   5 -10 -11 4144.66 621.257   2
  11   0 -12 9038.22 1051.33   3
  10   0 -12 651.247 260.792   3
   9   0 -12 2051.18 501.880   3
   8   0 -12 1439.61 381.792   3
   7   0 -12 2534.68 500.478   3
   6   0 -12 244.104 97.0198   3
   5   0 -12 940.932 288.305   3
   4   0 -12 439.454 158.339   3
   3   0 -12 6856.88 733.673   3
   2   0 -12 3033.80 460.677   3
   1   0 -12 3248.40 471.548   3
   0   0  12 3432.03 595.732   4
   1   0  12 1552.56 408.100   4
   2   0  12 5482.32 768.988   4
   3   0  12 2960.25 554.990   4
   4   0  12 3875.11 659.107   4
   5   0  12 793.989 316.738   4
  11  -1 -12 1712.49 453.809   3
  10  -1 -12 3820.36 659.945   3
  10   1 -12 2761.85 560.402   3
   9  -1 -12 285.019 243.986   3
   9   1 -12 367.075 218.359   3
   8  -1 -12 3609.57 613.250   3
   8   1 -12 2249.83 486.923   3
   7  -1 -12 454.619 244.916   3
   7   1 -12 340.505 186.329   3
   6  -1 -12 1325.75 338.460   3
   6   1 -12 1566.02 391.626   3
   5  -1 -12 926.913 274.896   3
   5   1 -12 666.467 207.991   3
   4  -1 -12 33.0494 129.068   3
   4   1 -12 69.7180 110.818   3
   3   1 -12 3361.91 497.551   3
   3  -1 -12 3299.10 507.804   3
   2  -1 -12 1841.93 342.521   3
   2   1 -12 1352.06 307.342   3
  -2  -1  12 1586.77 396.405   4
   1   1 -12 1678.75 342.056   3
  -1  -1  12 2055.14 457.566   4
   0  -1  12 1645.29 411.598   4
   1   1  12 2097.42 485.669   4
   1  -1  12 1989.93 461.717   4
   2   1  12 651.903 243.166   4
   2  -1  12 628.226 258.051   4
   3   1  12 2195.02 554.516   5
   3   1  12 2207.89 511.046   4
   3  -1  12 2393.80 512.820   4
   4   1  12 683.163 352.015   5
   4   1  12 297.095 147.157   4
   4  -1  12 639.720 242.008   4
   5   1  12 53.4890 170.259   4
   5  -1  12 341.649 238.961   4
  10  -2 -12 726.964 299.959   3
  10   2 -12 584.714 264.529   3
 -10  -2  12 100.318 158.272   4
   9  -2 -12 1337.37 377.990   3
   9   2 -12 943.447 318.601   3
  -9  -2  12 999.861 333.845   4
   8  -2 -12 139.982 165.411   3
   8   2 -12-29.4450 192.084   3
  -8  -2  12 469.499 247.665   4
   7  -2 -12 695.867 281.179   3
   7   2 -12 122.584 149.678   3
  -7  -2  12 615.481 272.426   4
   6   2 -12 2706.84 508.352   3
  -6  -2  12 3130.32 561.419   4
   6  -2 -12 3922.56 592.136   3
   5  -2 -12 1113.26 316.490   3
   5   2 -12 727.205 265.609   3
  -5  -2  12 325.437 185.037   4
  -4  -2  12 4167.83 658.410   4
   4  -2 -12 5417.78 646.219   3
   4   2 -12 4776.47 657.583   3
   3  -2 -12-18.8787 101.640   3
   3   2 -12-161.849 152.444   3
  -3  -2  12 219.827 209.578   4
   2  -2 -12 15.3821 130.342   3
  -2   2  12-22.6695 119.832   5
   2   2 -12-117.049 148.788   3
  -2  -2  12-84.3053 184.969   4
  -1   2  12 1885.09 455.706   5
   1   2 -12 1265.72 294.837   3
  -1  -2  12 1879.05 435.402   4
   0   2  12 421.159 253.229   5
   0   2 -12-23.0487 142.078   3
   0  -2  12 151.915 113.485   4
   1   2  12 277.009 150.914   5
   1  -2  12 693.686 294.210   4
   2   2  12 1082.31 369.716   5
   2  -2  12 758.403 279.401   4
   3   2  12 104.588 142.424   5
   3   2  12 96.6381 142.796   4
   3  -2  12 107.357 197.434   4
   4   2  12 1545.75 430.389   4
   4  -2  12 1592.51 432.068   4
   5   2  12 5496.42 803.420   4
   6   2  12 662.602 290.082   4
  10   3 -12-200.718 207.166   3
  10  -3 -12-113.794 143.503   3
   9   3 -12 829.065 250.517   3
  -9  -3  12 301.191 187.480   4
   9  -3 -12 328.843 228.840   3
   8  -3 -12-171.786 91.9407   3
   8   3 -12-78.0068 177.048   3
  -8  -3  12 136.798 149.670   4
   7  -3 -12 18.9278 97.1020   3
   7   3 -12 20.3070 107.768   3
  -7  -3  12-96.5636 113.881   4
   6  -3 -12 2004.79 426.112   3
   6   3 -12 1600.46 389.391   3
  -6  -3  12 1884.90 434.115   4
   5  -3 -12 393.001 195.872   3
   5   3 -12-95.3136 187.863   3
  -5  -3  12 14.1293 164.519   4
  -4   3  12 563.093 259.551   5
   4   3 -12 645.943 280.020   3
  -4  -3  12 116.129 129.072   4
   4  -3 -12 246.220 169.989   3
  -3   3  12 8295.90 932.863   5
  -3  -3  12 8620.95 946.687   4
   3  -3 -12 9101.29 802.397   3
   3   3 -12 8385.36 883.052   3
  -2   3  12 1926.79 469.325   5
   2   3 -12 2113.40 412.131   3
  -2  -3  12 2722.49 538.799   4
  -1   3  12 96.7262 147.752   5
   1   3 -12 286.810 202.490   3
  -1  -3  12 213.693 240.035   4
   0   3  12 1570.60 427.561   5
   0   3 -12 1409.96 348.404   3
   0  -3  12 1738.31 419.766   4
   1   3  12 626.593 327.019   5
   1  -3  12 1042.73 343.545   4
   2   3  12 758.270 250.397   5
   2  -3  12 853.737 362.197   4
   3   3  12 514.967 300.179   5
   3  -3  12 460.948 259.262   4
   4   3  12 2490.12 544.666   4
   5   3  12 1506.24 442.168   4
   9   4 -12 34.2879 144.029   3
  -9  -4  12 107.053 115.103   4
   8   4 -12 251.609 178.990   3
  -8  -4  12 172.943 154.082   4
   7   4 -12-86.8049 131.307   3
  -7  -4  12 365.852 194.590   4
   6   4 -12 90.8203 156.268   3
  -6  -4  12 2.50467 140.970   4
  -5   4  12-159.886 147.342   5
   5   4 -12-24.2089 176.582   3
  -5  -4  12-82.3602 150.483   4
  -4   4  12 286.780 157.089   5
   4   4 -12 197.436 183.608   3
  -4  -4  12 408.942 253.011   4
  -3   4  12 25.3576 163.560   5
   3   4 -12-5.94194 140.121   3
  -3  -4  12 187.046 189.679   4
  -2   4  12 40.1817 138.372   5
   2   4 -12 91.1848 138.415   3
  -2  -4  12 230.508 240.631   4
  -1   4  12 2917.83 581.940   5
   1   4 -12 2189.43 454.192   3
  -1  -4  12 3067.86 563.475   4
   0   4  12 635.723 319.223   5
   0   4 -12 711.803 286.141   3
   0  -4  12 500.453 232.127   4
   1   4  12-190.057 216.080   5
   1  -4  12 526.853 296.451   4
   2   4  12-115.633 153.915   5
   2  -4  12 229.176 182.049   4
   5   4  12 759.792 307.155   4
   8   5 -12 2415.11 555.225   3
  -8  -5  12 2520.72 476.596   4
   7   5 -12-154.545 183.675   3
  -7  -5  12 179.049 89.7138   4
   6   5 -12 120.957 177.247   3
  -6  -5  12 171.333 166.166   4
  -5   5  12 269.110 173.533   5
   5   5 -12 144.200 131.511   3
  -5  -5  12 554.956 254.580   4
  -4   5  12 43.3050 142.575   5
   4   5 -12 393.405 232.729   3
  -4  -5  12 258.383 231.254   4
  -3   5  12 527.651 280.691   5
   3   5 -12 344.179 188.451   3
  -3  -5  12 683.535 284.800   4
  -2   5  12 468.169 255.823   5
   2   5 -12 536.785 230.720   3
  -2  -5  12 350.116 221.513   4
  -1   5  12 301.600 190.284   5
   1   5 -12 222.509 93.7236   3
  -1  -5  12 607.585 244.799   4
   0   5  12 2363.35 538.069   5
   0   5 -12 1599.32 394.860   3
   0  -5  12 2218.25 482.047   4
   1   5  12 1086.61 398.148   5
   1  -5  12 910.842 317.004   4
   2   5  12 1641.09 486.504   5
  -8  -6  12 4122.32 620.813   4
   7   6 -12 278.675 250.829   3
  -7  -6  12-42.5390 102.297   4
   6   6 -12 1787.19 464.350   3
  -6  -6  12 1529.85 406.340   4
  -5   6  12-94.3537 125.415   5
   5   6 -12 225.675 141.899   3
  -5  -6  12-72.5520 198.816   4
  -4   6  12 25.2683 119.182   5
   4   6 -12-36.1444 231.267   3
  -4  -6  12 242.832 149.692   4
  -3   6  12 207.924 153.734   5
   3   6 -12-203.446 205.429   3
  -3  -6  12-177.204 209.094   4
  -2   6  12 3177.28 601.692   5
   2   6 -12 3608.11 627.282   3
  -2  -6  12 4226.34 678.350   4
  -1   6  12-10.4343 199.817   5
   1   6 -12-502.491 243.093   3
  -1  -6  12-118.205 156.772   4
   0   6  12 5376.99 835.956   5
   0  -6  12 5918.85 806.701   4
   0   6 -12 5292.27 735.148   3
   1   6  12 1965.73 519.963   5
  -7  -7  12 1488.30 397.428   4
  -6  -7  12 5233.25 735.826   4
   5   7 -12 2180.94 517.752   3
  -5  -7  12 2050.96 463.490   4
  -4   7  12 134.286 91.4627   5
   4   7 -12-236.794 146.341   3
  -4  -7  12-67.9154 155.898   4
  -3   7  12 2512.44 513.318   5
   3   7 -12 3725.76 681.616   3
  -3  -7  12 3874.95 666.989   4
  -2   7  12 648.487 306.971   5
   2   7 -12 927.457 344.463   3
  -2  -7  12 1163.57 369.770   4
  -1   7  12 3214.52 649.145   5
   1   7 -12 1802.27 450.437   3
   0   7  12 84.4992 147.140   5
   0   7 -12 100.065 148.565   3
  -6  -8  12 3853.63 638.063   4
  -5  -8  12 710.309 316.175   4
   5  -8 -12 1490.42 366.730   2
  -4   8  12 879.330 327.433   5
  -4  -8  12 909.902 328.531   4
  -3   8  12 2240.45 540.648   5
  -2   8  12 2262.22 537.261   5
   2   8 -12 1971.38 488.642   3
  -3   9  12-146.773 136.521   5
   9   0 -13 32.8466 175.586   3
   8   0 -13-11.6609 163.649   3
   7   0 -13-48.8824 97.2381   3
   6   0 -13-6.68485 96.5583   3
   5   0 -13-190.533 210.540   3
   4   0 -13-275.390 208.789   3
   3   0 -13-156.780 199.047   3
  -1   0  13 89.9212 172.183   4
   0   0  13-184.445 158.662   4
   1   0  13 98.5764 99.8236   4
   2   0  13 268.421 272.646   4
   9  -1 -13 3.99235 132.677   3
   9   1 -13-29.7404 152.336   3
   8  -1 -13 934.423 329.811   3
   8   1 -13 591.783 264.477   3
   7  -1 -13 112.842 207.615   3
   7   1 -13-110.325 180.308   3
   6  -1 -13 238.789 184.860   3
   6   1 -13 283.779 204.511   3
   5  -1 -13 46.8121 184.356   3
   5   1 -13 320.891 191.671   3
   4  -1 -13 1482.56 368.321   3
   4   1 -13 1606.00 387.778   3
  -4  -1  13 1338.16 391.895   4
   3   1 -13 101.581 99.9257   3
  -3  -1  13 2.94056 142.812   4
   2   1 -13 324.324 212.735   3
  -2  -1  13 387.322 259.992   4
  -1  -1  13 849.527 305.500   4
   0  -1  13 132.233 141.197   4
   1   1  13 72.6292 164.218   4
   1  -1  13 313.486 240.178   4
   2   1  13 91.6336 117.355   4
   2  -1  13 243.698 226.488   4
 -10  -2  13-114.853 196.472   4
   9  -2 -13-114.712 102.204   3
   9   2 -13-27.2322 152.350   3
  -9  -2  13-271.266 197.698   4
   8  -2 -13 1570.40 386.460   3
   8   2 -13 1460.25 398.534   3
  -8  -2  13 845.992 336.928   4
   7  -2 -13-64.3385 142.752   3
   7   2 -13 186.154 213.306   3
  -7  -2  13-187.270 230.840   4
   6  -2 -13 69.8010 135.949   3
   6   2 -13-104.115 164.778   3
  -6  -2  13-121.609 168.137   4
  -5  -2  13 4909.15 765.483   4
   5  -2 -13 5249.32 675.422   3
   5   2 -13 5873.91 773.126   3
   4  -2 -13 97.2739 110.963   3
   4   2 -13-6.28547 127.002   3
  -4  -2  13 223.056 190.711   4
   3  -2 -13 126.472 140.703   3
   3   2 -13-119.733 90.1900   3
  -3  -2  13-16.8365 197.219   4
   2   2 -13 63.8402 123.124   3
  -2  -2  13 55.2180 166.438   4
  -1  -2  13 916.988 321.491   4
   0  -2  13 194.441 167.396   4
   1   2  13-29.0008 209.767   5
   1  -2  13 339.246 218.324   4
   2   2  13 182.206 201.583   4
  -9  -3  13 2882.07 558.130   4
   9  -3 -13 3614.17 643.311   3
   8   3 -13 614.088 279.157   3
  -8  -3  13 514.051 238.724   4
   8  -3 -13 684.466 233.999   3
   7   3 -13 388.338 173.711   3
  -7  -3  13 415.615 217.380   4
   7  -3 -13 851.471 305.509   3
   6   3 -13 271.353 205.776   3
  -6  -3  13 187.600 143.933   4
   6  -3 -13 98.9588 117.152   3
   5   3 -13 471.517 217.074   3
  -5  -3  13 101.168 139.410   4
   5  -3 -13 388.221 194.657   3
  -4  -3  13 7449.24 920.277   4
   4  -3 -13 8349.95 816.157   3
   4   3 -13 8286.28 924.242   3
   3   3 -13 1549.78 375.620   3
  -3  -3  13 1229.53 383.569   4
  -2   3  13 790.085 327.046   5
   2   3 -13 395.303 198.517   3
  -2  -3  13 498.736 236.247   4
  -1   3  13 273.576 244.951   5
  -1  -3  13 329.420 242.655   4
   0   3  13 635.102 307.171   5
   0  -3  13 1105.96 380.987   4
   1   3  13 233.933 199.801   5
  -9  -4  13 330.290 203.725   4
   8   4 -13 3271.63 660.022   3
  -8  -4  13 3649.01 639.657   4
   7   4 -13 66.4637 155.700   3
  -7  -4  13 36.3181 127.999   4
   6   4 -13 260.903 190.714   3
  -6  -4  13 179.415 163.384   4
   5   4 -13 1564.54 423.295   3
  -5  -4  13 1384.80 412.033   4
  -4   4  13 385.169 213.541   5
   4   4 -13 347.305 217.630   3
  -4  -4  13 588.719 278.203   4
  -3   4  13 1464.22 419.970   5
   3   4 -13 1653.41 398.545   3
  -3  -4  13 1766.48 433.336   4
  -2   4  13 27.7969 157.580   5
   2   4 -13 228.735 131.383   3
  -2  -4  13 204.024 213.724   4
  -1   4  13 266.697 240.522   5
   1   4 -13 692.852 259.884   3
  -1  -4  13 67.1388 136.282   4
   0   4  13 969.917 352.617   5
  -8  -5  13 1042.17 341.768   4
  -7  -5  13 264.516 210.200   4
   6   5 -13 1302.59 410.848   3
  -6  -5  13 1804.77 442.895   4
  -5   5  13 369.242 131.267   5
   5   5 -13 1048.13 345.640   3
  -5  -5  13 978.333 357.405   4
  -4   5  13 191.050 151.322   5
   4   5 -13 79.1797 142.989   3
  -4  -5  13 271.579 158.369   4
  -3   5  13-285.314 249.821   5
   3   5 -13-305.935 261.472   3
  -3  -5  13 204.738 195.058   4
  -2   5  13-109.754 190.188   5
   2   5 -13-17.0869 150.719   3
  -2  -5  13-279.900 209.536   4
  -1   5  13 552.502 254.353   5
   1   5 -13 994.389 331.937   3
  -8  -6  13 1629.54 414.433   4
  -7  -6  13 144.394 172.201   4
  -6  -6  13 4079.18 661.628   4
   5   6 -13 3018.14 587.829   3
  -5  -6  13 2992.90 581.990   4
  -4   6  13 460.835 263.596   5
   4   6 -13 629.131 286.199   3
  -4  -6  13 140.267 188.757   4
  -3   6  13 1344.79 395.827   5
   3   6 -13 1355.23 399.518   3
  -2   6  13 1373.33 422.769   5
   2   6 -13 1993.75 482.790   3
  -1   6  13 164.659 121.750   5
   1   6 -13 342.482 169.067   3
  -7  -7  13 477.487 244.274   4
  -3   7  13-57.7087 108.606   5
   2   7 -13 86.2559 110.560   3
   1   7 -13 3814.77 663.234   3
   8   0 -14 59.3276 184.191   3
   7   0 -14 3359.28 604.913   3
   6   0 -14 544.356 237.234   3
   5   0 -14 1073.28 347.976   3
   4   0 -14 1062.49 327.229   3
  -3   0  14 2463.35 583.215   4
   8  -1 -14 104.878 162.914   3
   8   1 -14 70.6000 101.655   3
   7  -1 -14 271.770 170.624   3
   7   1 -14 360.148 159.808   3
   6  -1 -14 3635.39 607.501   3
   6   1 -14 3547.93 612.429   3
  -6  -1  14 3723.68 678.242   4
   5  -1 -14 847.507 288.842   3
   5   1 -14 1412.46 380.476   3
  -5  -1  14 1269.41 405.132   4
  -4  -1  14 5455.70 827.107   4
   4  -1 -14 5880.39 747.317   3
   4   1 -14 5371.13 737.174   3
 -10  -2  14 178.869 204.014   4
  -9  -2  14 323.087 211.449   4
   8  -2 -14-166.701 194.879   3
  -8  -2  14 218.146 221.499   4
   7  -2 -14 425.482 255.325   3
   7   2 -14-182.360 228.753   3
  -7  -2  14 166.125 240.886   4
   6  -2 -14-127.973 185.789   3
  -6  -2  14 194.896 225.945   4
   5  -2 -14 2414.00 463.306   3
   5   2 -14 2601.81 523.784   3
  -5  -2  14 2006.11 499.053   4
   4   2 -14-76.1365 164.724   3
  -4  -2  14 108.304 178.669   4
   3   2 -14 1800.37 409.758   3
  -9  -3  14-46.6882 135.690   4
  -8  -3  14 410.056 258.794   4
   8  -3 -14 721.149 311.261   3
  -7  -3  14 125.349 166.564   4
   7  -3 -14 148.981 126.630   3
   6   3 -14 1287.27 395.648   3
  -6  -3  14 1069.43 370.264   4
   6  -3 -14 727.962 256.436   3
   5   3 -14 1506.47 406.571   3
  -5  -3  14 1111.79 360.442   4
   5  -3 -14 1332.03 346.969   3
   4   3 -14 394.108 240.289   3
   3   3 -14 1228.82 358.723   3
  -8  -4  14 1445.28 424.012   4
   5   4 -14 722.650 309.353   3
   4   4 -14 56.3762 114.824   3
  -3   4  14 3839.54 712.579   5
   3   4 -14 3287.11 602.784   3
  -2   4  14 89.1652 152.946   5
  -4   5  14 1412.43 435.847   5
   4   5 -14 1365.47 425.402   3
  -3   5  14 257.441 291.036   5
   3   5 -14 469.988 247.547   3
   6   0 -15-69.2784 152.804   3
   6  -1 -15 367.950 191.668   3
   6   1 -15 402.074 177.432   3
   5   1 -15-144.483 212.991   3
   5   2 -15 708.639 293.784   3
   0   0   0    0.00    0.00   0
TITL HSY-S4 in P2(1)/c
REM P2(1)/c (#14 in standard setting)
CELL 0.71073  12.186265  10.707845  11.172597  90.0000 105.4116  90.0000
ZERR    2.00   0.000891   0.000824   0.000842   0.0000   0.0077   0.0000
LATT  1
SYMM -x, y+1/2,-z+1/2
SFAC C H N O
UNIT 40.00 40.00 12.00 16.00
TREF
HKLF 4
END
;
_shelx_hkl_checksum     66448
_shelx_res_file
;
TITL s4cg
CELL 0.71073 12.1863 10.7079 11.1726 90.0 105.412 90.0
ZERR 4 0.0009 0.0008 0.0008 0.0 0.008 0.0
LATT 1
SYMM -X,0.5+Y,0.5-Z
SFAC C H N O
UNIT 60 48 16 16
SIZE 0.28 0.46 0.49
TEMP 25.0
OMIT -2 55.1
PLAN  20
ACTA
BOND $H
CONF
HTAB
L.S. 20
FMAP  2
MPLA N21 C22 N23 C24 C25 C26
MPLA N11 C12 N13 C14 C15 C16
MPLA 6 C31 C32 C33 C34 C35 C36 O32 C37  O15 C15
WGHT    0.058200    0.149300
FVAR       6.20363
N11   3    0.181532    0.357901    0.630632    11.00000    0.04175    0.02694 =
         0.02333    0.00202    0.01480    0.00527
H11   2    0.181678    0.347655    0.706581    11.00000   -1.20000
C12   1    0.148029    0.470182    0.580837    11.00000    0.02549    0.02488 =
         0.02615   -0.00182    0.00593    0.00050
N13   3    0.150923    0.502694    0.469861    11.00000    0.03452    0.02386 =
         0.02783    0.00056    0.00784    0.00354
C14   1    0.197210    0.419098    0.405421    11.00000    0.02982    0.02607 =
         0.02165   -0.00102    0.00633   -0.00279
C15   1    0.238618    0.306502    0.453490    11.00000    0.02834    0.02326 =
         0.02348   -0.00231    0.00903    0.00082
C16   1    0.229541    0.267646    0.572081    11.00000    0.03419    0.02512 =
         0.02826    0.00045    0.01121    0.00220
O14   4    0.200947    0.459564    0.294455    11.00000    0.06316    0.02999 =
         0.02552    0.00382    0.01778    0.00659
H14   2    0.223546    0.405017    0.250611    11.00000   -1.50000
O15   4    0.291015    0.227505    0.387909    11.00000    0.03104    0.02929 =
         0.02674   -0.00582    0.00980    0.00316
O16   4    0.261565    0.166628    0.622405    11.00000    0.07223    0.02864 =
         0.03604    0.00949    0.02559    0.01759
N21   3    0.104572    0.512304    0.772352    11.00000    0.04548    0.03918 =
         0.03273   -0.00683    0.01545   -0.00069
C22   1    0.111076    0.558970    0.664400    11.00000    0.02725    0.02834 =
         0.03039   -0.00536    0.00742   -0.00070
N23   3    0.092674    0.676298    0.626210    11.00000    0.05920    0.02870 =
         0.04731   -0.00521    0.01891    0.00758
C24   1    0.068980    0.754297    0.709627    11.00000    0.06605    0.03190 =
         0.06381   -0.01345    0.01976    0.01095
AFIX  43
H24   2    0.056352    0.837989    0.688115    11.00000   -1.20000
AFIX   0
C25   1    0.062383    0.717880    0.823911    11.00000    0.04662    0.05188 =
         0.05436   -0.02667    0.01694    0.00367
AFIX  43
H25   2    0.046728    0.774318    0.880464    11.00000   -1.20000
AFIX   0
C26   1    0.079977    0.593798    0.851477    11.00000    0.05107    0.05956 =
         0.03537   -0.01615    0.01937   -0.00228
AFIX  43
H26   2    0.074563    0.565285    0.928327    11.00000   -1.20000
AFIX   0
C31   1    0.410079    0.228442    0.424707    11.00000    0.03150    0.03299 =
         0.02781    0.00587    0.00912    0.00550
C32   1    0.463534    0.133525    0.376869    11.00000    0.04556    0.04532 =
         0.03334    0.00340    0.00917    0.01616
C33   1    0.581057    0.130677    0.408160    11.00000    0.04839    0.08545 =
         0.05919    0.00475    0.01686    0.03169
AFIX  43
H33   2    0.618396    0.067789    0.377097    11.00000   -1.20000
AFIX   0
C34   1    0.642887    0.220459    0.485008    11.00000    0.03403    0.10090 =
         0.07561    0.01570    0.00895    0.01104
AFIX  43
H34   2    0.721954    0.218480    0.504318    11.00000   -1.20000
AFIX   0
C35   1    0.590185    0.312671    0.533590    11.00000    0.04244    0.06869 =
         0.06001    0.00759    0.00081   -0.01138
AFIX  43
H35   2    0.633002    0.372028    0.586811    11.00000   -1.20000
AFIX   0
C36   1    0.472527    0.316890    0.502851    11.00000    0.03936    0.03987 =
         0.04382    0.00157    0.00893   -0.00306
AFIX  43
H36   2    0.435807    0.379512    0.535055    11.00000   -1.20000
AFIX   0
O32   4    0.393817    0.050643    0.301204    11.00000    0.06490    0.05063 =
         0.05429   -0.01882    0.00570    0.02587
C37   1    0.444256   -0.057218    0.264789    11.00000    0.11304    0.05469 =
         0.05940   -0.00586    0.02382    0.04329
AFIX 137
H37A  2    0.488947   -0.033578    0.209469    11.00000   -1.50000
H37B  2    0.385676   -0.114262    0.223315    11.00000   -1.50000
H37C  2    0.492298   -0.096848    0.336926    11.00000   -1.50000
AFIX   0
HKLF 4
REM  s4cg
REM R1 =  0.0505 for    2311 Fo > 4sig(Fo)  and  0.0713 for all    3113 data
REM    215 parameters refined using      0 restraints
END
WGHT      0.0581      0.1493
REM Instructions for potential hydrogen bonds
EQIV $1 x, -y+1/2, z+1/2
HTAB N11 O15_$1
EQIV $2 x, -y+1/2, z-1/2
HTAB O14 O16_$2
REM Highest difference peak  0.262,  deepest hole -0.250,  1-sigma level  0.054
Q1    1   0.4418  0.2428  0.4802  11.00000  0.05    0.26
Q2    1   0.2099  0.2711  0.4929  11.00000  0.05    0.22
Q3    1   0.3648 -0.1026  0.1941  11.00000  0.05    0.21
Q4    1   0.0879  0.4388  0.7628  11.00000  0.05    0.20
Q5    1   0.1082  0.5687  0.4373  11.00000  0.05    0.20
Q6    1   0.1413  0.5529  0.7266  11.00000  0.05    0.18
Q7    1   0.5978 -0.0890  0.2049  11.00000  0.05    0.17
Q8    1   0.4389  0.2027  0.3796  11.00000  0.05    0.17
Q9    1   0.3489  0.3322  0.2746  11.00000  0.05    0.16
Q10   1   0.1592  0.4413  0.7979  11.00000  0.05    0.16
Q11   1   0.5773  0.0005  0.3462  11.00000  0.05    0.16
Q12   1   0.1394  0.8718  0.7409  11.00000  0.05    0.16
Q13   1   0.1545  0.7012  0.5811  11.00000  0.05    0.16
Q14   1   0.1159  0.5142  0.6221  11.00000  0.05    0.16
Q15   1   0.3195  0.2364  0.6826  11.00000  0.05    0.15
Q16   1   0.2501  0.2963  0.5224  11.00000  0.05    0.15
Q17   1   0.1813  0.5760  0.9611  11.00000  0.05    0.15
Q18   1   0.2612  0.3821  0.4520  11.00000  0.05    0.15
Q19   1   0.5262 -0.1041  0.4420  11.00000  0.05    0.14
Q20   1   0.2332  0.1546  0.3629  11.00000  0.05    0.14
;
_shelx_res_checksum     74031
_shelxl_version_number        2.014
