# Supplementary material for: Crystal structure of 6-hy­droxy-5-(2-meth­oxy­phenoxy)-2,2′-bipyrimidin-4(3H)-one
Source: Acta Crystallogr E Crystallogr Commun. 2016 Jun 17;72(Pt 7):969–71. doi: 10.1107/S2056989016009075 (PMC4992917; doi:10.1107/S2056989016009075)
Supplement: Supplementary file 2 [file e-72-00969-Isup2.hkl]

data_I                                                                          
_shelx_title ' s4cg'                                                            
_shelx_refln_list_code          4                                               
_shelx_F_calc_maximum      170.26                                               
_exptl_crystal_F_000       648.00                                               
_reflns_d_resolution_high  0.7688                                               
                                                                                
loop_                                                                           
 _space_group_symop_operation_xyz                                               
 'x, y, z'                                                                      
 '-x, y+1/2, -z+1/2'                                                            
 '-x, -y, -z'                                                                   
 'x, -y-1/2, z-1/2'                                                             
                                                                                
_cell_length_a    12.1863                                                       
_cell_length_b    10.7079                                                       
_cell_length_c    11.1726                                                       
_cell_angle_alpha  90.000                                                       
_cell_angle_beta  105.412                                                       
_cell_angle_gamma  90.000                                                       
                                                                                
_shelx_F_squared_multiplier     1.000                                           
                                                                                
loop_                                                                           
 _refln_index_h                                                                 
 _refln_index_k                                                                 
 _refln_index_l                                                                 
 _refln_F_squared_calc                                                          
 _refln_F_squared_meas                                                          
 _refln_F_squared_sigma                                                         
 _refln_observed_status                                                         
   2   0   0        189.62        218.19         6.10 o                         
   3   0   0       9318.89       8841.12        91.62 o                         
   4   0   0       2029.55       2190.43        37.68 o                         
   5   0   0        136.58        125.97         3.98 o                         
   6   0   0       4450.15       4729.67        60.99 o                         
   7   0   0         63.65         40.92         3.57 o                         
   8   0   0        113.39        110.95         6.45 o                         
   9   0   0         78.75         81.32         5.07 o                         
  10   0   0        134.60        146.83        10.11 o                         
  11   0   0          3.73          6.40         7.10 o                         
  12   0   0         10.51          1.49         3.80 o                         
  13   0   0         11.82         13.45         6.61 o                         
  14   0   0          3.04          0.58         5.29 o                         
   2   1   0        995.46       1057.41        19.87 o                         
   3   1   0      24174.75      20922.62       246.89 o                         
   4   1   0       7140.58       6947.80        56.45 o                         
   5   1   0        549.45        650.03         7.62 o                         
   6   1   0        448.42        496.36        10.11 o                         
   7   1   0        192.52        223.03         5.35 o                         
   8   1   0        102.17        102.50         3.78 o                         
   9   1   0        135.72        117.96         5.22 o                         
  10   1   0          0.77         -0.71         2.07 o                         
  11   1   0        211.47        193.37        15.47 o                         
  12   1   0         48.75         37.21         5.26 o                         
  13   1   0         17.82          9.50         3.89 o                         
  14   1   0          4.54          7.19         3.52 o                         
   0   2   0       1555.79       1241.99        25.29 o                         
   1   2   0       1913.38       1879.38        28.24 o                         
   2   2   0        100.80        104.23         3.35 o                         
   3   2   0       8236.17       8116.57       122.26 o                         
   4   2   0       4630.36       4631.58        52.54 o                         
   5   2   0        320.66        309.77         6.94 o                         
   6   2   0       1568.64       1670.87        26.25 o                         
   7   2   0        172.89        181.13         6.24 o                         
   8   2   0         63.97         65.31         4.63 o                         
   9   2   0        135.42        123.12         8.78 o                         
  10   2   0         15.98         17.70         3.43 o                         
  11   2   0         16.22         16.63         3.76 o                         
  12   2   0         31.01         25.69         4.83 o                         
  13   2   0          5.66          2.22         6.57 o                         
  14   2   0          8.87         -5.39         7.43 o                         
   1   3   0         29.86         25.68         1.96 o                         
   2   3   0        796.42        772.21        16.74 o                         
   3   3   0         44.63         44.45         3.15 o                         
   4   3   0        508.51        452.36        10.09 o                         
   5   3   0        677.40        668.08        14.45 o                         
   6   3   0       2282.35       2515.79        32.73 o                         
   7   3   0        680.28        707.98        16.45 o                         
   8   3   0          5.66          2.05         1.52 o                         
   9   3   0          1.27          0.62         1.26 o                         
  10   3   0        208.85        192.73         9.40 o                         
  11   3   0          5.74          2.56         2.43 o                         
  12   3   0          1.86          1.70         1.90 o                         
  13   3   0         22.33         20.18         4.51 o                         
  14   3   0         43.88         60.85        15.08 o                         
   0   4   0       3529.82       3161.52       320.22 o                         
   1   4   0       1400.35       1416.51        77.82 o                         
   2   4   0        479.82        443.31        25.54 o                         
   3   4   0        173.99        173.74         7.33 o                         
   4   4   0        685.25        720.90        21.47 o                         
   5   4   0        279.71        265.64        10.27 o                         
   6   4   0          1.85          2.04         0.92 o                         
   7   4   0         12.32         15.24         2.78 o                         
   8   4   0        144.67        122.55        15.96 o                         
   9   4   0         34.02         34.54         4.09 o                         
  10   4   0          6.44          6.61         2.60 o                         
  11   4   0        164.09        157.00         8.89 o                         
  12   4   0         13.61         10.38         3.46 o                         
  13   4   0         57.49         51.57         7.48 o                         
  14   4   0         74.93         85.16        17.57 o                         
   1   5   0        246.28        231.02         6.21 o                         
   2   5   0        799.22        883.38        17.60 o                         
   3   5   0        143.09        145.15         6.04 o                         
   4   5   0        489.90        468.43        22.59 o                         
   5   5   0        245.81        256.25         7.26 o                         
   6   5   0        436.95        437.37        10.62 o                         
   7   5   0        174.41        167.74         7.11 o                         
   8   5   0        468.77        442.56        13.42 o                         
   9   5   0        375.28        381.66        16.28 o                         
  10   5   0        173.51        167.85         9.42 o                         
  11   5   0         35.88         39.64         7.06 o                         
  12   5   0         81.16         84.20         9.27 o                         
  13   5   0         13.97         18.55         5.32 o                         
   0   6   0        109.72        122.38        11.34 o                         
   1   6   0         51.26         62.87         4.44 o                         
   2   6   0         51.37         48.46         3.97 o                         
   3   6   0        820.73        847.28        53.46 o                         
   4   6   0          4.43          2.98         1.36 o                         
   5   6   0        125.39        123.80         7.02 o                         
   6   6   0        133.81        137.74         7.12 o                         
   7   6   0        126.38        126.65        11.19 o                         
   8   6   0        363.19        334.91        15.85 o                         
   9   6   0         15.13         14.06         3.15 o                         
  10   6   0        107.84        102.92        16.32 o                         
  11   6   0          5.42         10.99         3.24 o                         
  12   6   0         37.56         31.83         5.83 o                         
  13   6   0         19.83         17.21         6.21 o                         
   1   7   0        194.19        219.11        11.99 o                         
   2   7   0          6.91          6.84         2.32 o                         
   3   7   0        140.75        137.31        13.37 o                         
   4   7   0         13.29         11.69         3.79 o                         
   5   7   0          6.80          5.64         1.44 o                         
   6   7   0        161.82        164.61         8.77 o                         
   7   7   0         22.91          6.57         2.86 o                         
   8   7   0          8.55          0.79         2.38 o                         
   9   7   0        154.23        171.02        11.97 o                         
  10   7   0         83.38         80.40         8.15 o                         
  11   7   0         74.46         59.23         8.04 o                         
  12   7   0         49.16         53.05         7.93 o                         
  13   7   0          1.51         10.12         5.81 o                         
   0   8   0         54.47         54.95         8.90 o                         
   1   8   0        104.36         85.93         7.97 o                         
   2   8   0          0.01          2.05         3.12 o                         
   3   8   0          0.88          2.08         1.88 o                         
   4   8   0         24.66         39.23         8.28 o                         
   5   8   0          8.21         11.57         5.15 o                         
   6   8   0        140.17        145.17        16.05 o                         
   7   8   0         33.65         30.65         7.73 o                         
   8   8   0         74.02         53.91        10.01 o                         
   9   8   0         17.96         12.12         3.00 o                         
  10   8   0         55.64         50.09         9.94 o                         
  11   8   0          4.00         -6.40         6.40 o                         
  12   8   0          1.39         -5.36         5.36 o                         
   1   9   0        156.20        135.67        10.89 o                         
   2   9   0          9.75          5.72         2.19 o                         
   3   9   0         24.69          7.44         2.86 o                         
   4   9   0         80.61         79.07        11.93 o                         
   5   9   0         73.52         77.74        11.92 o                         
   6   9   0          0.02          0.36         2.71 o                         
   7   9   0          2.70          5.69         5.16 o                         
   8   9   0         24.07         27.05         7.70 o                         
   9   9   0          3.69          4.22         3.58 o                         
  10   9   0          1.27          3.47         4.01 o                         
  11   9   0          0.25          3.71         4.49 o                         
   0  10   0        159.50        164.78        18.35 o                         
   1  10   0         15.86         11.44         2.80 o                         
   2  10   0          4.75          0.36         4.04 o                         
   3  10   0          5.23          5.10         2.94 o                         
   4  10   0          1.30         -0.50         3.22 o                         
   5  10   0         49.00         50.11        10.47 o                         
   6  10   0          0.88          1.33         2.74 o                         
   7  10   0          2.07          1.23         3.14 o                         
   8  10   0         22.98         27.77         7.99 o                         
   9  10   0          2.37          1.73         4.10 o                         
  10  10   0         21.06         25.45         8.19 o                         
   1  11   0          2.10          1.37         2.10 o                         
   2  11   0         18.87         15.64         6.47 o                         
   3  11   0         43.05         39.00        10.11 o                         
   4  11   0          9.20         12.94         5.09 o                         
   5  11   0          0.25         -4.94         4.94 o                         
   6  11   0         10.03         19.26         7.21 o                         
   7  11   0          1.73         11.24         6.82 o                         
   8  11   0          7.54          9.40         6.43 o                         
   0  12   0         17.44         35.01        10.24 o                         
   1  12   0         84.64         67.23        13.09 o                         
   2  12   0          1.47         -6.16         6.16 o                         
   3  12   0          0.05         -6.37         6.37 o                         
   4  12   0          0.26          0.37         3.57 o                         
   5  12   0         49.74         50.88        11.73 o                         
   6  12   0         14.38         15.25         6.81 o                         
   1  13   0          1.43         12.00         7.24 o                         
   2  13   0         10.66         17.26         6.85 o                         
   3  13   0         32.33         17.81         7.80 o                         
 -14   1   1         24.03         27.62         7.43 o                         
 -13   1   1         54.90         51.01         8.82 o                         
 -12   1   1          0.00          1.80         2.38 o                         
 -11   1   1          0.02          0.22         2.15 o                         
 -10   1   1         61.32         51.98         4.03 o                         
  -9   1   1          0.01         -0.31         0.75 o                         
  -8   1   1         27.37         25.95         1.67 o                         
  -7   1   1        205.52        210.69         6.52 o                         
  -6   1   1          1.79          1.48         0.47 o                         
  -5   1   1        141.30        129.69         3.29 o                         
  -4   1   1          0.69          2.71         0.64 o                         
  -3   1   1       1272.19       1315.84        31.30 o                         
  -2   1   1        640.66        517.55        12.82 o                         
   1   1   1        643.10        689.84        18.30 o                         
   2   1   1       3299.58       3342.59        40.36 o                         
   3   1   1      28988.57      25269.86       211.39 o                         
   4   1   1       1404.95       1517.63        13.08 o                         
   5   1   1        268.42        262.71         4.41 o                         
   6   1   1       3422.17       3395.09        30.70 o                         
   7   1   1        565.09        590.89         9.03 o                         
   8   1   1         31.16         36.17         1.96 o                         
   9   1   1          0.28          1.57         0.71 o                         
  10   1   1          3.14          1.73         1.63 o                         
  11   1   1         69.54         52.86         4.69 o                         
  12   1   1          0.08          0.66         2.07 o                         
  13   1   1          8.50          6.19         3.47 o                         
  14   1   1          6.89         12.21         8.51 o                         
 -14   2   1          0.57         -2.73         5.32 o                         
 -13   2   1         20.16         20.28         8.29 o                         
 -12   2   1          2.03         -0.29         2.08 o                         
 -11   2   1          0.17         -0.01         2.33 o                         
 -10   2   1          0.50         -0.93         1.95 o                         
  -9   2   1         89.55         86.21         5.81 o                         
  -8   2   1         35.78         42.48         4.32 o                         
  -7   2   1          1.97          0.47         1.40 o                         
  -6   2   1          2.06          1.86         0.87 o                         
  -5   2   1       1358.40       1418.94        37.07 o                         
  -4   2   1        373.46        379.37         9.94 o                         
  -3   2   1        264.25        247.90         9.57 o                         
  -2   2   1        265.43        194.37         5.32 o                         
  -1   2   1       7581.20       6167.52       130.06 o                         
   0   2   1        975.45        885.64        17.58 o                         
   1   2   1       1092.74       1201.51        24.98 o                         
   2   2   1       1625.74       1592.43        22.85 o                         
   3   2   1          3.04          4.32         1.24 o                         
   4   2   1       1670.83       1658.69        19.53 o                         
   5   2   1        558.50        614.15         8.90 o                         
   6   2   1       1668.20       1709.80        26.32 o                         
   7   2   1       1295.77       1334.72        23.73 o                         
   8   2   1        136.13        117.86         3.86 o                         
   9   2   1        132.75        117.47         5.41 o                         
  10   2   1         14.67         11.41         2.74 o                         
  11   2   1         64.57         63.27         6.89 o                         
  12   2   1          0.73          2.48         1.69 o                         
  13   2   1          1.05         -1.85         4.30 o                         
  14   2   1          0.09          2.92         3.49 o                         
 -14   3   1         96.96         93.01        10.37 o                         
 -13   3   1          8.37          6.64         3.09 o                         
 -12   3   1          4.56          2.88         4.69 o                         
 -11   3   1          6.40          4.42         4.20 o                         
 -10   3   1          5.49          2.67         2.36 o                         
  -9   3   1          0.35         -0.36         1.49 o                         
  -8   3   1         67.38         63.50         6.39 o                         
  -7   3   1         42.74         42.14         6.45 o                         
  -6   3   1          5.77          4.88         1.20 o                         
  -5   3   1         67.77         74.87         6.28 o                         
  -4   3   1          0.02          0.16         0.71 o                         
  -3   3   1        489.55        468.96         9.16 o                         
  -2   3   1       2380.94       2172.10        39.73 o                         
  -1   3   1        147.54        144.44         5.96 o                         
   0   3   1        420.00        472.26        12.55 o                         
   1   3   1         77.59         67.26         2.80 o                         
   2   3   1         27.04         22.86         1.64 o                         
   3   3   1        231.52        214.37         6.99 o                         
   4   3   1        551.15        566.16        10.00 o                         
   5   3   1        104.43         82.40         3.46 o                         
   6   3   1        703.67        752.36        14.05 o                         
   7   3   1       2686.88       2624.97        74.02 o                         
   8   3   1         11.72         15.43         2.08 o                         
   9   3   1        428.12        434.37        11.59 o                         
  10   3   1        318.08        298.82        11.10 o                         
  11   3   1          0.56          0.29         3.15 o                         
  12   3   1         16.11         18.86         4.77 o                         
  13   3   1          5.85         17.39         8.27 o                         
  14   3   1         63.46         97.73        18.59 o                         
 -14   4   1         24.99         35.59         6.81 o                         
 -13   4   1         84.99         67.84         8.60 o                         
 -12   4   1          1.07          1.55         1.55 o                         
 -11   4   1         43.20         43.55         4.94 o                         
 -10   4   1        123.63        116.42         7.82 o                         
  -9   4   1         63.24         57.17         5.23 o                         
  -8   4   1          3.60          3.33         1.65 o                         
  -7   4   1         54.98         42.19         3.87 o                         
  -6   4   1          7.58          3.73         2.91 o                         
  -5   4   1         30.04         27.66         2.49 o                         
  -4   4   1         64.43         67.35         3.92 o                         
  -3   4   1        883.37        869.51        18.45 o                         
  -2   4   1         12.43         20.16         1.54 o                         
  -1   4   1        642.52        544.83        10.72 o                         
   0   4   1       1129.52       1166.64        17.14 o                         
   1   4   1        166.47        177.10         5.41 o                         
   2   4   1        181.60        161.69         5.18 o                         
   3   4   1       1524.12       1637.32        26.77 o                         
   4   4   1          0.46          0.36         0.86 o                         
   5   4   1          4.90          2.69         1.08 o                         
   6   4   1        301.96        304.86         7.54 o                         
   7   4   1          5.77          7.10         1.85 o                         
   8   4   1        796.47        810.86        18.88 o                         
   9   4   1        851.54        928.68        19.20 o                         
  10   4   1        172.32        161.34         8.37 o                         
  11   4   1         12.80         10.07         2.99 o                         
  12   4   1         67.80         56.58         7.55 o                         
  13   4   1         15.68         24.08         8.81 o                         
 -14   5   1          1.91          6.93         4.91 o                         
 -13   5   1        107.89        138.42        12.58 o                         
 -12   5   1         87.76         97.33         9.97 o                         
 -11   5   1         28.58         25.98         4.15 o                         
 -10   5   1        138.66        145.24        10.06 o                         
  -9   5   1          7.45          9.43         2.89 o                         
  -8   5   1         41.51         43.93         3.89 o                         
  -7   5   1          1.53          2.33         1.38 o                         
  -6   5   1         75.05         66.24         4.43 o                         
  -5   5   1         22.17         32.19         3.12 o                         
  -4   5   1         98.88        117.29         5.52 o                         
  -3   5   1        760.99        847.94        25.97 o                         
  -2   5   1        859.41        957.47        20.86 o                         
  -1   5   1        139.75        143.30         4.85 o                         
   0   5   1        818.56        940.21        29.35 o                         
   1   5   1          3.26          3.67         0.94 o                         
   2   5   1         32.13         25.17         2.18 o                         
   3   5   1       2001.32       2188.69        33.73 o                         
   4   5   1        203.13        199.59         7.04 o                         
   5   5   1         20.61         17.70         1.83 o                         
   6   5   1          3.00          3.34         0.82 o                         
   7   5   1         45.69         42.05         2.21 o                         
   8   5   1         61.47         61.77         3.71 o                         
   9   5   1         93.07         85.45         6.04 o                         
  10   5   1        152.77        122.06        13.04 o                         
  11   5   1        184.75        166.64        12.74 o                         
  12   5   1         57.78         53.28         7.53 o                         
  13   5   1        170.47        163.00        13.78 o                         
 -14   6   1          0.14         -3.48         3.82 o                         
 -13   6   1        101.91        118.17        12.08 o                         
 -12   6   1         98.60         96.83        10.56 o                         
 -11   6   1          1.02          2.66         1.88 o                         
 -10   6   1          0.01          0.57         2.03 o                         
  -9   6   1       1291.89       1323.13        36.50 o                         
  -8   6   1       1021.12       1111.96        36.61 o                         
  -7   6   1          4.28          3.54         1.20 o                         
  -6   6   1         56.24         54.92         9.59 o                         
  -5   6   1         13.94         10.01         1.97 o                         
  -4   6   1         16.42         16.23         2.70 o                         
  -3   6   1       2323.90       2451.80        73.35 o                         
  -2   6   1        340.29        349.01        11.95 o                         
  -1   6   1        363.91        399.38        14.27 o                         
   0   6   1        636.20        660.88        18.62 o                         
   1   6   1        229.91        259.75        12.02 o                         
   2   6   1         69.12         71.69         3.98 o                         
   3   6   1        194.77        184.64         7.42 o                         
   4   6   1        121.59        122.81         7.76 o                         
   5   6   1         55.96         62.08         3.72 o                         
   6   6   1          9.36         14.71         1.72 o                         
   7   6   1        254.07        248.22         9.50 o                         
   8   6   1         65.62         66.46         5.75 o                         
   9   6   1        103.98         93.25        17.61 o                         
  10   6   1          1.40          5.11         3.50 o                         
  11   6   1        156.45        159.74        12.94 o                         
  12   6   1         19.38          9.26         4.68 o                         
  13   6   1          7.76          2.24         4.70 o                         
 -13   7   1         17.18         16.52         6.31 o                         
 -12   7   1         45.68         46.31         7.48 o                         
 -11   7   1         28.86         30.45         7.23 o                         
 -10   7   1         67.47         59.15         7.30 o                         
  -9   7   1        195.07        182.91        12.75 o                         
  -8   7   1        398.90        476.52        29.35 o                         
  -7   7   1        625.80        653.36        34.02 o                         
  -6   7   1        306.63        306.88        23.57 o                         
  -5   7   1        321.50        301.64        12.77 o                         
  -4   7   1       1063.86       1062.50        86.97 o                         
  -3   7   1         10.35         17.24         5.31 o                         
  -2   7   1        402.44        472.12        25.58 o                         
  -1   7   1          0.08          1.07         1.40 o                         
   0   7   1         80.90         56.12         4.78 o                         
   1   7   1        148.78        159.18         8.25 o                         
   2   7   1        272.03        271.96        18.52 o                         
   3   7   1        274.86        319.37        15.40 o                         
   4   7   1        105.12        109.03         6.55 o                         
   5   7   1         62.46         52.75         4.45 o                         
   6   7   1         51.87         54.26         4.50 o                         
   7   7   1          0.84          8.29         3.46 o                         
   8   7   1          9.80          8.23         2.41 o                         
   9   7   1        248.98        228.69        13.45 o                         
  10   7   1          6.96          1.28         2.76 o                         
  11   7   1          0.24         -1.85         3.44 o                         
  12   7   1          9.15         10.95        10.05 o                         
 -12   8   1         13.98          7.76         3.11 o                         
 -11   8   1         23.97         33.76         8.64 o                         
 -10   8   1         30.29         25.77         5.01 o                         
  -9   8   1         13.12         10.51         3.93 o                         
  -8   8   1        403.19        419.26        28.92 o                         
  -7   8   1        116.32        115.24        14.27 o                         
  -6   8   1        375.24        396.98        27.12 o                         
  -5   8   1        448.06        483.97        29.15 o                         
  -4   8   1         18.33         19.23         4.87 o                         
  -3   8   1         22.71         27.72         6.60 o                         
  -2   8   1        280.91        275.47        20.42 o                         
  -1   8   1         44.86         51.25         6.09 o                         
   0   8   1         71.99         61.11         6.76 o                         
   1   8   1          3.56          2.15         1.70 o                         
   2   8   1         60.47         56.55         5.33 o                         
   3   8   1          6.60         13.42         3.53 o                         
   4   8   1        280.94        269.04        15.52 o                         
   5   8   1         13.27         18.16         5.70 o                         
   6   8   1          0.66          4.11         4.30 o                         
   7   8   1          5.75          4.59         3.65 o                         
   8   8   1        164.05        158.22        17.83 o                         
   9   8   1        138.10        175.51        18.59 o                         
  10   8   1         16.23         18.05         6.71 o                         
  11   8   1          3.01          3.61         3.25 o                         
  12   8   1          0.68          8.72         6.25 o                         
 -11   9   1         25.06         25.47         8.14 o                         
 -10   9   1        112.08        112.22        16.13 o                         
  -9   9   1         13.98         14.83         9.24 o                         
  -8   9   1        115.53        110.20        15.21 o                         
  -7   9   1          7.41          2.89         3.33 o                         
  -6   9   1         61.45         80.32        12.16 o                         
  -5   9   1        277.95        314.11        24.59 o                         
  -4   9   1        153.47        154.90        16.93 o                         
  -3   9   1        449.04        456.40        29.39 o                         
  -2   9   1        104.91        105.46        13.63 o                         
  -1   9   1        197.24        230.25        14.32 o                         
   0   9   1        126.98        122.47        13.47 o                         
   1   9   1         42.74         33.12         5.23 o                         
   2   9   1        171.06        193.34        12.93 o                         
   3   9   1        156.47        144.73        16.59 o                         
   4   9   1          0.97         -1.63         2.74 o                         
   5   9   1          1.86          0.99         2.14 o                         
   6   9   1          2.51         -3.15         5.53 o                         
   7   9   1          2.96         -3.38         3.80 o                         
   8   9   1         42.25         47.28        10.29 o                         
   9   9   1          0.31         -3.30         4.79 o                         
  10   9   1         31.80         39.80        10.09 o                         
  11   9   1         19.42         17.06         7.13 o                         
 -10  10   1          9.16         22.60         8.48 o                         
  -9  10   1          7.29         10.78         5.25 o                         
  -8  10   1          0.32          4.32         4.68 o                         
  -7  10   1        187.62        208.03        21.86 o                         
  -6  10   1         42.11         41.94         9.92 o                         
  -5  10   1          0.02          2.27         3.01 o                         
  -4  10   1          8.76         13.85         5.94 o                         
  -3  10   1         13.82         20.39         6.56 o                         
  -2  10   1        361.07        398.31        28.93 o                         
  -1  10   1         46.20         50.46        10.51 o                         
   0  10   1        408.08        426.50        21.29 o                         
   1  10   1          7.32          2.41         3.10 o                         
   2  10   1         14.55         13.91         4.89 o                         
   3  10   1          0.05          2.53         2.72 o                         
   4  10   1         11.35         13.84         5.56 o                         
   5  10   1         31.15         23.71         7.89 o                         
   6  10   1          4.73          4.40         3.15 o                         
   7  10   1          3.76          8.55         4.76 o                         
   8  10   1          0.55          1.44         2.46 o                         
   9  10   1          2.21          0.92         3.99 o                         
  10  10   1         25.20         18.01         6.91 o                         
  -8  11   1         59.64         63.95        13.21 o                         
  -7  11   1          1.77          2.76         3.86 o                         
  -6  11   1          0.07         -2.71         2.71 o                         
  -5  11   1         14.92         13.40         6.69 o                         
  -4  11   1          9.24          8.38         5.44 o                         
  -3  11   1          5.78          2.49         2.93 o                         
  -2  11   1        192.98        222.89        22.87 o                         
  -1  11   1        359.06        391.19        30.68 o                         
   0  11   1        243.13        275.71        18.15 o                         
   1  11   1          0.54          0.42         3.93 o                         
   2  11   1          3.08         -0.41         3.51 o                         
   3  11   1         14.26          4.87         2.95 o                         
   4  11   1         59.42         65.58        12.85 o                         
   5  11   1          1.76         -3.80         3.80 o                         
   6  11   1         25.98         29.82         8.85 o                         
   7  11   1         43.34         62.05        13.16 o                         
   8  11   1         25.38         37.09        10.45 o                         
  -6  12   1        131.81        179.78        22.87 o                         
  -5  12   1         10.36          2.87         3.79 o                         
  -4  12   1          6.61          5.68         4.47 o                         
  -3  12   1          2.93          1.59         2.62 o                         
  -2  12   1         63.66         67.26        12.94 o                         
  -1  12   1          4.61          7.46         5.21 o                         
   0  12   1        102.92        127.63        18.48 o                         
   1  12   1         12.04          7.69         2.62 o                         
   2  12   1          0.52         -6.41         6.41 o                         
   3  12   1          0.45         -3.74         3.74 o                         
   4  12   1          2.04          4.79         4.74 o                         
   5  12   1         14.97         19.68         7.20 o                         
   6  12   1         15.35         12.08         5.77 o                         
  -4  13   1         11.52         15.22         7.29 o                         
  -3  13   1         49.95         88.27        16.52 o                         
  -2  13   1          1.77         -2.67         5.51 o                         
  -1  13   1         91.28         84.87        15.44 o                         
   0  13   1         28.60         27.38         9.46 o                         
   2  13   1          1.12          4.81         2.85 o                         
   3  13   1          2.39         -1.36         4.04 o                         
 -15   0   2         20.36          9.23         6.08 o                         
 -14   0   2         83.85         69.16        14.92 o                         
 -13   0   2        166.70        167.38        21.96 o                         
 -12   0   2        286.82        277.55        27.28 o                         
 -11   0   2        658.35        596.32        24.19 o                         
 -10   0   2        144.46        152.90         5.71 o                         
  -9   0   2        168.14        166.18         7.19 o                         
  -8   0   2        187.93        204.53         8.42 o                         
  -7   0   2         42.41         37.92         3.00 o                         
  -6   0   2        163.51        153.62         5.89 o                         
  -5   0   2          0.69         -0.65         0.91 o                         
  -4   0   2        288.04        334.73        34.59 o                         
  -3   0   2        610.20        685.38        16.28 o                         
  -2   0   2         87.71         80.97         5.89 o                         
  -1   0   2       5908.42       5022.17       108.56 o                         
   0   0   2        139.49        150.47         8.49 o                         
   2   0   2       8161.54       7417.74       110.37 o                         
   3   0   2         92.35         76.27         2.91 o                         
   4   0   2        143.79        153.59         3.99 o                         
   5   0   2       1352.08       1490.41        18.43 o                         
   6   0   2        748.70        739.48        11.68 o                         
   7   0   2       1181.43       1278.68        17.93 o                         
   8   0   2        319.81        338.01        11.34 o                         
   9   0   2        274.30        284.42         7.89 o                         
  10   0   2        504.81        495.35        22.23 o                         
  11   0   2          0.83          4.12         5.32 o                         
  12   0   2          1.09          2.61         4.74 o                         
  13   0   2          1.13         -3.98         6.77 o                         
  14   0   2          5.41          1.76         4.70 o                         
 -15   1   2          6.53          2.26         5.92 o                         
 -14   1   2          9.44          4.73         3.58 o                         
 -13   1   2          0.00         -0.40         2.81 o                         
 -12   1   2        330.51        331.65        15.58 o                         
 -11   1   2          1.58          2.85         1.88 o                         
 -10   1   2        274.05        277.85         9.60 o                         
  -9   1   2         96.11         94.91         3.81 o                         
  -8   1   2        318.84        349.45         8.38 o                         
  -7   1   2        299.36        356.34         7.28 o                         
  -6   1   2        502.43        503.72        11.08 o                         
  -5   1   2       1156.38       1142.86        27.26 o                         
  -4   1   2        152.19        173.60         8.58 o                         
  -3   1   2        288.18        214.71         8.37 o                         
  -2   1   2       5474.87       4708.09        93.21 o                         
  -1   1   2        362.70        302.94        11.71 o                         
   0   1   2       1299.06       1369.09        30.83 o                         
   1   1   2       3682.56       3523.33        64.20 o                         
   2   1   2        412.74        392.05         7.17 o                         
   3   1   2         87.58         82.46         2.76 o                         
   4   1   2        722.19        666.95         8.56 o                         
   5   1   2       2929.06       2934.10        27.50 o                         
   6   1   2          0.13          0.35         0.62 o                         
   7   1   2         97.93        106.75         3.37 o                         
   8   1   2         55.04         60.22         2.64 o                         
   9   1   2          2.09          1.61         0.85 o                         
  10   1   2        214.10        203.77         5.28 o                         
  11   1   2          2.24          3.64         2.87 o                         
  12   1   2         20.90         17.79         3.65 o                         
  13   1   2         11.36         -4.64         5.02 o                         
  14   1   2          1.77          2.20         4.39 o                         
 -14   2   2         35.36         28.73        10.45 o                         
 -13   2   2          8.00          7.42         2.62 o                         
 -12   2   2          9.57          9.33         2.90 o                         
 -11   2   2          0.62         -1.38         1.56 o                         
 -10   2   2        184.52        179.81        12.04 o                         
  -9   2   2        345.17        338.04        13.71 o                         
  -8   2   2         65.75         70.51         5.06 o                         
  -7   2   2        382.09        370.78        13.48 o                         
  -6   2   2          0.03          2.34         1.38 o                         
  -5   2   2        590.30        540.95        27.06 o                         
  -4   2   2        278.18        256.86         8.15 o                         
  -3   2   2         74.30         93.12         5.63 o                         
  -2   2   2        537.38        566.86        18.87 o                         
  -1   2   2       3567.46       3532.94        81.04 o                         
   0   2   2       9318.18      10081.44       213.55 o                         
   1   2   2       8789.25       8285.14       124.16 o                         
   2   2   2       1454.88       1463.19        17.18 o                         
   3   2   2         54.17         56.20         1.80 o                         
   4   2   2        379.60        346.77         6.70 o                         
   5   2   2        291.05        316.67         5.92 o                         
   6   2   2       2545.93       2718.16        28.03 o                         
   7   2   2         78.55         78.05         3.47 o                         
   8   2   2       1029.58       1055.55        16.38 o                         
   9   2   2        283.29        290.96         9.66 o                         
  10   2   2        358.24        352.31        12.78 o                         
  11   2   2          4.47          7.28         1.97 o                         
  12   2   2         35.63         30.09         5.71 o                         
  13   2   2         52.18         52.01        12.71 o                         
  14   2   2         54.41         37.45        11.37 o                         
 -15   3   2          4.99          7.71         3.77 o                         
 -14   3   2         26.88         16.59         8.70 o                         
 -13   3   2         54.01         51.16         7.42 o                         
 -12   3   2         27.83         36.72         6.00 o                         
 -11   3   2          2.17          0.69         2.61 o                         
 -10   3   2          1.96         -1.78         2.52 o                         
  -9   3   2        555.48        569.14        21.84 o                         
  -8   3   2          0.78         -0.47         2.51 o                         
  -7   3   2        145.23        133.06        12.27 o                         
  -6   3   2        673.47        688.17        27.44 o                         
  -5   3   2         44.12         37.33         2.43 o                         
  -4   3   2        124.20        133.95         6.83 o                         
  -3   3   2        161.66        172.11         6.35 o                         
  -2   3   2          1.13          0.86         0.93 o                         
  -1   3   2       1077.25       1169.39        23.65 o                         
   0   3   2          6.02          9.19         1.59 o                         
   1   3   2        153.00        142.27         5.87 o                         
   2   3   2        121.98        133.49         3.95 o                         
   3   3   2        886.19        875.80        13.70 o                         
   4   3   2          7.16          9.83         1.00 o                         
   5   3   2       2391.66       2466.73        32.91 o                         
   6   3   2        259.10        274.63         5.54 o                         
   7   3   2        250.00        253.89         5.46 o                         
   8   3   2         47.10         42.13         2.44 o                         
   9   3   2         44.60         39.28         2.70 o                         
  10   3   2          1.24          1.27         1.23 o                         
  11   3   2          6.12          4.23         1.25 o                         
  12   3   2        239.50        224.98        24.92 o                         
  13   3   2          7.92          4.96         6.47 o                         
  14   3   2         17.74         21.18         8.70 o                         
 -15   4   2          4.47          7.44         4.44 o                         
 -14   4   2         70.17         85.75        10.30 o                         
 -13   4   2          5.94          4.41         1.45 o                         
 -12   4   2          2.39          4.92         2.52 o                         
 -11   4   2         85.89         82.67         8.98 o                         
 -10   4   2         69.71         60.49         7.84 o                         
  -9   4   2        132.29        145.67        11.87 o                         
  -8   4   2        225.98        186.12        16.04 o                         
  -7   4   2        448.22        389.33        21.77 o                         
  -6   4   2        357.14        346.07        20.68 o                         
  -5   4   2        159.60        165.93         7.94 o                         
  -4   4   2         11.34         17.45         1.99 o                         
  -3   4   2          6.86          5.29         1.20 o                         
  -2   4   2        260.65        231.35         9.92 o                         
  -1   4   2       2728.19       2713.03       121.97 o                         
   0   4   2          2.35          5.11         1.22 o                         
   1   4   2        738.05        743.98        24.41 o                         
   2   4   2       1310.95       1392.98        22.16 o                         
   3   4   2         49.34         52.40         3.21 o                         
   4   4   2         20.71         28.07         2.26 o                         
   5   4   2         90.60        104.30         4.42 o                         
   6   4   2        178.01        170.14         6.39 o                         
   7   4   2         69.94         70.29         3.02 o                         
   8   4   2        771.06        768.02        11.49 o                         
   9   4   2        310.66        302.42         9.38 o                         
  10   4   2        128.11        144.26        11.88 o                         
  11   4   2         19.39         15.59         3.05 o                         
  12   4   2         63.85         54.14        12.73 o                         
  13   4   2         42.71         43.61        11.62 o                         
 -14   5   2         15.04         13.62         4.56 o                         
 -13   5   2        156.56        177.07        14.56 o                         
 -12   5   2         27.73         27.18         4.38 o                         
 -11   5   2          3.53          6.89         2.44 o                         
 -10   5   2        504.93        537.57        18.50 o                         
  -9   5   2        306.17        278.47        23.50 o                         
  -8   5   2          4.20          5.53         1.60 o                         
  -7   5   2          6.43          5.51         2.45 o                         
  -6   5   2        178.09        152.13        13.63 o                         
  -5   5   2        751.53        796.41        18.24 o                         
  -4   5   2        123.73         99.80         7.58 o                         
  -3   5   2        720.56        739.09        15.59 o                         
  -2   5   2        619.19        634.54        14.48 o                         
  -1   5   2          3.09          3.08         1.60 o                         
   0   5   2       1463.58       1486.11        31.84 o                         
   1   5   2         80.42         73.65         4.26 o                         
   2   5   2       3213.12       3001.48        83.66 o                         
   3   5   2        197.42        198.98         8.67 o                         
   4   5   2         36.21         35.77         3.13 o                         
   5   5   2          4.66          8.04         1.50 o                         
   6   5   2        148.59        141.33         6.49 o                         
   7   5   2        101.49        106.84         4.80 o                         
   8   5   2         55.88         62.96         3.76 o                         
   9   5   2          7.65          8.98         2.40 o                         
  10   5   2         72.58         73.43         6.73 o                         
  11   5   2         95.07        102.70        10.05 o                         
  12   5   2          4.83          4.29         7.15 o                         
  13   5   2         87.97         75.46        15.71 o                         
 -14   6   2          5.38          5.44         3.35 o                         
 -13   6   2         58.44         77.45         9.89 o                         
 -12   6   2         87.48         81.80         7.59 o                         
 -11   6   2         19.34         26.98         5.66 o                         
 -10   6   2        439.44        437.95        20.04 o                         
  -9   6   2        707.69        747.86        26.70 o                         
  -8   6   2         88.51         97.67         8.90 o                         
  -7   6   2         91.96         87.45        11.22 o                         
  -6   6   2         12.13         11.87         2.23 o                         
  -5   6   2         80.43         77.86         5.89 o                         
  -4   6   2          2.42          0.83         1.00 o                         
  -3   6   2        196.24        200.12         9.10 o                         
  -2   6   2        349.07        376.37        13.99 o                         
  -1   6   2        870.38        971.90        50.49 o                         
   0   6   2        525.04        525.07        19.57 o                         
   1   6   2       1200.48       1289.39        41.74 o                         
   2   6   2        120.97        110.14         5.75 o                         
   3   6   2         41.27         42.35         4.28 o                         
   4   6   2         68.70         65.73         4.67 o                         
   5   6   2         44.48         48.22         4.57 o                         
   6   6   2          1.30          2.36         1.42 o                         
   7   6   2         32.61         31.04         5.89 o                         
   8   6   2        114.78        119.43         7.16 o                         
   9   6   2         38.87         42.39         6.14 o                         
  10   6   2          3.82          8.47         2.57 o                         
  11   6   2         26.84         39.73         6.51 o                         
  12   6   2          0.60          2.23         3.36 o                         
 -13   7   2         23.57         22.06         7.61 o                         
 -12   7   2          6.89          4.72         4.06 o                         
 -11   7   2          0.17         -0.14         1.56 o                         
 -10   7   2         69.01         70.99         8.29 o                         
  -9   7   2        669.56        729.47        29.79 o                         
  -8   7   2          3.38         13.00         5.74 o                         
  -7   7   2        469.72        477.55        28.40 o                         
  -6   7   2        903.11        888.51        37.24 o                         
  -5   7   2          4.69          0.89         1.83 o                         
  -4   7   2         36.97         31.58         6.86 o                         
  -3   7   2         35.69         45.84         5.02 o                         
  -2   7   2         82.40        100.16         7.57 o                         
  -1   7   2         24.10         23.93         3.86 o                         
   0   7   2          9.22          7.09         1.80 o                         
   1   7   2        613.64        584.99        25.56 o                         
   2   7   2          4.69          4.26         1.39 o                         
   3   7   2          0.92          1.14         1.40 o                         
   4   7   2         87.43         78.92         7.62 o                         
   5   7   2          9.17         10.21         1.88 o                         
   6   7   2        198.45        209.64        13.19 o                         
   7   7   2        571.10        569.84        23.41 o                         
   8   7   2        155.33        160.89        12.18 o                         
   9   7   2         32.51         36.28         5.92 o                         
  10   7   2         22.56         20.20         5.98 o                         
  11   7   2          1.69          3.96         2.89 o                         
  12   7   2          0.09          0.24         3.39 o                         
 -12   8   2         17.59         14.01         4.75 o                         
 -11   8   2         68.09         72.78         9.02 o                         
 -10   8   2          4.44          4.00         2.74 o                         
  -9   8   2         34.42         31.64         5.77 o                         
  -8   8   2          0.15         -4.04         4.04 o                         
  -7   8   2        347.87        323.10        24.77 o                         
  -6   8   2        959.20        843.31        40.99 o                         
  -5   8   2        206.55        216.86        19.06 o                         
  -4   8   2        869.98        841.43        39.37 o                         
  -3   8   2        203.23        204.67        17.66 o                         
  -2   8   2         77.47         62.37         6.74 o                         
  -1   8   2         20.47          7.69         2.77 o                         
   0   8   2         10.29         13.25         2.58 o                         
   1   8   2         35.44         33.65         4.00 o                         
   2   8   2          7.98          9.70         2.29 o                         
   3   8   2         26.67         27.89         4.85 o                         
   4   8   2         50.22         47.64         6.33 o                         
   5   8   2         54.73         59.57         7.38 o                         
   6   8   2        287.01        323.14        32.03 o                         
   7   8   2         44.50         49.03         6.83 o                         
   8   8   2          6.01         -0.91         2.05 o                         
   9   8   2         16.24         15.73         5.73 o                         
  10   8   2         12.16         10.14         4.51 o                         
  11   8   2          4.20          6.27         3.22 o                         
 -11   9   2          9.90         12.16         5.48 o                         
 -10   9   2          7.16         13.67         4.23 o                         
  -9   9   2         37.53         40.18         6.93 o                         
  -8   9   2          0.37         -5.64         5.80 o                         
  -7   9   2          3.56          7.05         2.64 o                         
  -6   9   2        172.87        204.72        20.27 o                         
  -5   9   2         83.56         91.04        13.03 o                         
  -4   9   2        124.49        127.46        15.09 o                         
  -3   9   2        814.36        802.17        39.81 o                         
  -2   9   2        404.06        471.37        29.09 o                         
  -1   9   2        330.47        306.08        40.38 o                         
   0   9   2         29.66         21.16         3.56 o                         
   1   9   2         87.57         85.56         7.02 o                         
   2   9   2        186.75        186.49        10.57 o                         
   3   9   2         12.56          3.02         2.04 o                         
   4   9   2         47.70         34.09         6.93 o                         
   5   9   2         27.09         22.52         5.02 o                         
   6   9   2          3.78          3.08         2.25 o                         
   7   9   2         31.69         23.46         7.01 o                         
   8   9   2         64.30         66.01        12.41 o                         
   9   9   2          2.45          2.13         3.21 o                         
  10   9   2          0.11         -0.57         2.84 o                         
 -10  10   2          5.71          7.87         3.32 o                         
  -9  10   2          9.59         12.38         6.62 o                         
  -8  10   2          0.39         -5.94         5.94 o                         
  -7  10   2         11.40         10.35         4.51 o                         
  -6  10   2          6.64         -1.39         4.82 o                         
  -5  10   2         19.73         16.70         5.79 o                         
  -4  10   2          2.47          5.56         4.07 o                         
  -3  10   2         60.24         62.06        11.39 o                         
  -2  10   2        355.47        341.54        26.53 o                         
  -1  10   2        248.26        260.44        22.62 o                         
   0  10   2        417.74        439.56        29.96 o                         
   1  10   2        163.52        167.50        14.55 o                         
   2  10   2        213.52        189.73        13.95 o                         
   3  10   2         69.42         89.23        14.56 o                         
   4  10   2          0.19         -0.64         3.51 o                         
   5  10   2         49.68         40.03         9.87 o                         
   6  10   2          8.65          8.06         4.78 o                         
   7  10   2         22.62         17.69         7.19 o                         
   8  10   2          0.49          2.73         4.70 o                         
   9  10   2          3.90         11.77         6.66 o                         
  -8  11   2         17.30         21.80         7.63 o                         
  -7  11   2          3.94         -0.16         2.83 o                         
  -6  11   2         29.36         33.16         9.00 o                         
  -5  11   2         12.17         23.73         7.70 o                         
  -4  11   2        153.24        161.06        19.28 o                         
  -3  11   2          0.22          7.62         5.76 o                         
  -2  11   2         63.78         65.20        12.09 o                         
  -1  11   2         85.74         62.45        12.10 o                         
   0  11   2          9.56         10.05         6.26 o                         
   1  11   2         56.98         74.74         9.41 o                         
   2  11   2         83.25         74.95         9.16 o                         
   3  11   2         16.22         19.87         7.52 o                         
   4  11   2         96.25        117.26        17.14 o                         
   5  11   2         38.74         43.88        11.03 o                         
   6  11   2          0.13         -5.96         5.96 o                         
   7  11   2          8.26         15.37         6.84 o                         
   8  11   2          1.59         -3.42         4.61 o                         
  -6  12   2         47.95         54.95        13.02 o                         
  -5  12   2        252.56        253.43        26.65 o                         
  -4  12   2         42.03         42.38        10.52 o                         
  -3  12   2         67.14         94.79        15.59 o                         
  -2  12   2         62.18         58.38        12.70 o                         
  -1  12   2          3.23          2.80         4.29 o                         
   0  12   2         24.15         35.23         9.28 o                         
   1  12   2         24.96         24.56         7.68 o                         
   2  12   2          1.17          4.53         5.92 o                         
   3  12   2         27.61         16.75         7.30 o                         
   4  12   2         27.94         23.86         9.14 o                         
   5  12   2         23.26         15.71         6.62 o                         
  -4  13   2          0.21         -0.72         4.34 o                         
  -3  13   2         10.24         18.49         8.84 o                         
  -2  13   2         15.70         14.58         8.17 o                         
  -1  13   2         50.27         49.62        12.06 o                         
   0  13   2         24.29         19.86         7.33 o                         
 -15   1   3         22.43         14.50         7.36 o                         
 -14   1   3         30.08         25.83        10.61 o                         
 -13   1   3         84.92         86.66         8.26 o                         
 -12   1   3          0.02         -1.69         1.89 o                         
 -11   1   3         52.62         57.13         6.27 o                         
 -10   1   3        366.06        365.40         8.10 o                         
  -9   1   3        127.94        127.57         4.46 o                         
  -8   1   3         21.71         24.27         2.32 o                         
  -7   1   3       1456.73       1540.92        53.45 o                         
  -6   1   3        303.54        351.86        10.11 o                         
  -5   1   3        381.49        362.61         8.59 o                         
  -4   1   3          5.90          4.90         0.86 o                         
  -3   1   3        268.44        286.95         7.23 o                         
  -2   1   3       5549.40       5402.16        97.33 o                         
  -1   1   3       3000.66       2828.61       111.58 o                         
   0   1   3       2068.87       2189.16        30.93 o                         
   1   1   3        224.90        196.52         3.90 o                         
   2   1   3          0.13          1.66         0.58 o                         
   3   1   3        895.89        847.26        12.20 o                         
   4   1   3        162.16        150.32         4.00 o                         
   5   1   3          0.07         -0.13         0.66 o                         
   6   1   3        154.62        154.99         4.28 o                         
   7   1   3         19.36         17.28         1.15 o                         
   8   1   3         62.71         62.23         2.43 o                         
   9   1   3        164.68        159.97         4.37 o                         
  10   1   3         20.77         18.82         1.80 o                         
  11   1   3          7.42          9.06         2.37 o                         
  12   1   3         67.93         70.02        19.20 o                         
  13   1   3        127.29        130.44        20.41 o                         
  14   1   3          0.11         -3.29         7.67 o                         
 -15   2   3          0.01         -7.23         7.23 o                         
 -14   2   3          0.01          2.62         2.92 o                         
 -13   2   3          9.43         11.15         3.51 o                         
 -12   2   3          0.01         -2.53         3.88 o                         
 -11   2   3        124.71        114.29        11.17 o                         
 -10   2   3          2.98          1.51         1.81 o                         
  -9   2   3        569.72        562.27        27.54 o                         
  -8   2   3         11.75         13.04         1.07 o                         
  -7   2   3       1539.59       1551.01        23.19 o                         
  -6   2   3       1964.18       1982.15        42.98 o                         
  -5   2   3         27.96         25.82         2.05 o                         
  -4   2   3        716.86        738.27        16.83 o                         
  -3   2   3        327.98        273.29        17.49 o                         
  -2   2   3       3461.95       3170.61        75.90 o                         
  -1   2   3       3253.64       3635.06        84.12 o                         
   0   2   3        921.04        896.29        19.84 o                         
   1   2   3       1176.22       1062.07        26.47 o                         
   2   2   3         12.17          7.40         0.61 o                         
   3   2   3        201.32        205.61         5.08 o                         
   4   2   3          2.80          5.88         0.98 o                         
   5   2   3        597.96        594.25        12.56 o                         
   6   2   3        180.61        187.63         6.67 o                         
   7   2   3          4.03          3.50         0.91 o                         
   8   2   3        295.13        288.66         8.95 o                         
   9   2   3        273.76        282.83        10.13 o                         
  10   2   3          1.25          3.14         1.58 o                         
  11   2   3         11.16          6.27         1.79 o                         
  12   2   3          1.64          2.10         2.45 o                         
  13   2   3          2.42          7.28         6.48 o                         
 -14   3   3          1.43          1.48         1.96 o                         
 -13   3   3          4.29          3.76         2.48 o                         
 -12   3   3          0.93         -1.99         2.20 o                         
 -11   3   3         38.52         35.27         5.82 o                         
 -10   3   3        106.81        108.50         9.74 o                         
  -9   3   3         12.80         11.80         3.40 o                         
  -8   3   3        214.39        206.32        12.32 o                         
  -7   3   3          5.44          4.24         0.83 o                         
  -6   3   3       1754.87       1829.65        72.58 o                         
  -5   3   3        287.53        303.72        10.50 o                         
  -4   3   3       4789.17       5309.48       117.32 o                         
  -3   3   3       1662.34       1892.21        49.43 o                         
  -2   3   3        634.74        586.98        15.98 o                         
  -1   3   3        866.79        777.51        36.62 o                         
   0   3   3        459.79        440.23        20.46 o                         
   1   3   3        643.25        678.70        16.33 o                         
   2   3   3        219.74        214.07         5.76 o                         
   3   3   3        907.91       1000.78        24.36 o                         
   4   3   3       1321.98       1433.49        22.18 o                         
   5   3   3          3.04          9.45         2.81 o                         
   6   3   3         12.44         16.07         2.89 o                         
   7   3   3         75.06         66.67         4.05 o                         
   8   3   3         55.27         60.70         3.97 o                         
   9   3   3         93.42         92.12         4.85 o                         
  10   3   3         51.12         49.21         4.97 o                         
  11   3   3        138.79        117.82        10.71 o                         
  12   3   3         29.48         47.19        12.07 o                         
  13   3   3          3.55         -2.47         4.21 o                         
 -15   4   3          0.80          0.55         2.30 o                         
 -14   4   3         15.81         16.48         8.55 o                         
 -13   4   3          7.91          1.89         5.76 o                         
 -12   4   3         22.70         18.97         4.74 o                         
 -11   4   3         10.45          8.87         3.35 o                         
 -10   4   3        595.26        615.97        44.60 o                         
  -9   4   3        429.78        423.48        19.60 o                         
  -8   4   3        122.86        101.11        12.43 o                         
  -7   4   3         81.62         78.10         4.22 o                         
  -6   4   3        184.62        162.33        10.57 o                         
  -5   4   3          2.91          7.85         2.06 o                         
  -4   4   3        202.76        215.60        11.60 o                         
  -3   4   3       3181.65       3690.59        62.59 o                         
  -2   4   3          3.48          3.87         1.64 o                         
  -1   4   3       2430.71       2406.67       222.80 o                         
   0   4   3         44.55         51.66         4.18 o                         
   1   4   3         12.51         10.68         1.86 o                         
   2   4   3        198.04        185.91         6.66 o                         
   3   4   3        176.99        200.61         6.88 o                         
   4   4   3         58.83         48.69         8.84 o                         
   5   4   3        954.29        973.29        22.96 o                         
   6   4   3         15.31         12.37         1.13 o                         
   7   4   3         50.04         40.63         3.80 o                         
   8   4   3        489.03        498.88        13.12 o                         
   9   4   3          0.47         -1.49         1.49 o                         
  10   4   3         27.54         22.48         3.59 o                         
  11   4   3          5.26          1.07         3.93 o                         
  12   4   3          5.44          8.31         3.67 o                         
  13   4   3         20.18         20.25         8.06 o                         
 -14   5   3         24.53         20.40         5.26 o                         
 -13   5   3          4.81         -1.31         2.43 o                         
 -12   5   3          0.96         -1.08         1.96 o                         
 -11   5   3          4.85          8.21         4.70 o                         
 -10   5   3          0.03          6.10         4.76 o                         
  -9   5   3        545.19        525.27        31.39 o                         
  -8   5   3        178.98        122.42        18.81 o                         
  -7   5   3        261.73        274.93         9.87 o                         
  -6   5   3         36.18         37.66         4.34 o                         
  -5   5   3         10.07          7.27         1.67 o                         
  -4   5   3          8.71          4.56         2.15 o                         
  -3   5   3        222.10        219.87         8.04 o                         
  -2   5   3        647.91        687.09        15.74 o                         
  -1   5   3        107.26        112.01         6.89 o                         
   0   5   3        965.23       1159.77        36.44 o                         
   1   5   3          3.40          2.52         1.21 o                         
   2   5   3          5.85          6.76         1.68 o                         
   3   5   3         56.56         67.32         5.20 o                         
   4   5   3        206.91        216.63         7.82 o                         
   5   5   3          6.84          4.22         1.27 o                         
   6   5   3          7.11          9.78         1.20 o                         
   7   5   3          7.66          8.55         1.63 o                         
   8   5   3          1.31         -0.70         1.22 o                         
   9   5   3         21.19         13.27         3.00 o                         
  10   5   3         14.15         14.31         2.70 o                         
  11   5   3         77.98         70.15         6.83 o                         
  12   5   3          0.01         -2.55         2.55 o                         
  13   5   3         29.34         33.44        10.46 o                         
 -14   6   3         12.28         12.70         6.00 o                         
 -13   6   3          2.06          2.14         2.59 o                         
 -12   6   3         47.21         55.33         6.58 o                         
 -11   6   3         99.77        102.29         8.45 o                         
 -10   6   3         12.79          7.56         2.96 o                         
  -9   6   3         36.87         39.28         5.80 o                         
  -8   6   3          1.77          2.72         3.62 o                         
  -7   6   3        317.74        320.30        21.96 o                         
  -6   6   3         71.94         72.88         5.64 o                         
  -5   6   3         30.00         28.92         2.94 o                         
  -4   6   3         37.17         36.83         3.40 o                         
  -3   6   3         15.08         15.04         2.84 o                         
  -2   6   3         41.01         46.51         4.78 o                         
  -1   6   3         86.01        105.77         7.21 o                         
   0   6   3        343.79        349.92        13.85 o                         
   1   6   3        452.31        520.27        28.80 o                         
   2   6   3        268.92        261.00        16.17 o                         
   3   6   3         11.80         12.25         2.15 o                         
   4   6   3         28.66         22.63         2.72 o                         
   5   6   3        103.26        107.07         8.96 o                         
   6   6   3          4.25          5.18         2.79 o                         
   7   6   3         12.16         10.34         1.94 o                         
   8   6   3          0.26         -1.79         1.96 o                         
   9   6   3          2.38          5.03         2.49 o                         
  10   6   3          0.01          2.37         1.59 o                         
  11   6   3          0.42         -2.08         2.08 o                         
  12   6   3          0.49         -7.07         7.07 o                         
 -13   7   3         19.40         17.27         9.89 o                         
 -12   7   3          0.74          1.59         1.70 o                         
 -11   7   3          2.13          2.40         2.47 o                         
 -10   7   3         84.33         78.82         9.04 o                         
  -9   7   3        146.48        159.26        12.51 o                         
  -8   7   3         42.70         44.40         6.40 o                         
  -7   7   3        508.19        558.68        31.01 o                         
  -6   7   3        395.43        359.67        15.02 o                         
  -5   7   3         76.51         74.10         8.59 o                         
  -4   7   3        689.69        754.65        44.88 o                         
  -3   7   3         50.95         44.56         5.04 o                         
  -2   7   3          8.36          7.06         2.17 o                         
  -1   7   3         68.54         59.42         5.89 o                         
   0   7   3          4.89          7.62         2.26 o                         
   1   7   3        138.08        138.00         7.74 o                         
   2   7   3          2.40          2.17         1.24 o                         
   3   7   3        102.74        106.41         6.85 o                         
   4   7   3         25.05         26.92         4.84 o                         
   5   7   3         14.66         13.49         2.23 o                         
   6   7   3          3.54         -1.94         3.00 o                         
   7   7   3         69.78         81.22         8.54 o                         
   8   7   3        240.28        255.29        15.86 o                         
   9   7   3         27.84         38.02         6.10 o                         
  10   7   3          0.64         -2.93         2.93 o                         
  11   7   3          1.49          2.45         2.22 o                         
 -12   8   3         15.38         22.33         6.94 o                         
 -11   8   3         29.77         29.73         6.21 o                         
 -10   8   3         23.02         28.35         5.40 o                         
  -9   8   3          4.57          7.51         4.85 o                         
  -8   8   3          7.19          4.16         2.94 o                         
  -7   8   3         14.53         10.81         4.99 o                         
  -6   8   3        332.70        362.47        25.24 o                         
  -5   8   3         26.46         23.95         4.13 o                         
  -4   8   3        481.27        466.26        18.62 o                         
  -3   8   3       1937.70       2041.73        90.02 o                         
  -2   8   3         14.69         15.12         3.79 o                         
  -1   8   3        263.65        274.92        14.20 o                         
   0   8   3          3.05          3.29         1.66 o                         
   1   8   3         68.45         63.44         5.66 o                         
   2   8   3         22.43         30.18         3.74 o                         
   3   8   3         55.03         47.85         5.01 o                         
   4   8   3          5.92          8.96         2.49 o                         
   5   8   3        168.58        155.19        15.58 o                         
   6   8   3        164.13        146.08        15.28 o                         
   7   8   3        113.36        128.48        11.53 o                         
   8   8   3         33.88         32.94         6.25 o                         
   9   8   3          7.71         10.71         3.72 o                         
  10   8   3         14.08         20.18         5.25 o                         
  11   8   3          0.84         -0.68         2.33 o                         
 -11   9   3         12.56         12.76         4.38 o                         
 -10   9   3         17.05         13.22         4.23 o                         
  -9   9   3          1.67         -4.13         4.76 o                         
  -8   9   3          1.40          1.12         3.01 o                         
  -7   9   3         64.35         80.95        12.17 o                         
  -6   9   3          4.38          1.12         3.66 o                         
  -5   9   3          9.95          0.68         3.40 o                         
  -4   9   3        191.08        180.57        11.87 o                         
  -3   9   3        401.07        402.24        22.16 o                         
  -2   9   3        550.89        558.17        22.28 o                         
  -1   9   3       1186.52       1197.67        34.73 o                         
   0   9   3        239.24        238.00        14.05 o                         
   1   9   3        180.93        180.80        12.31 o                         
   2   9   3        409.79        356.85        14.85 o                         
   3   9   3          1.17          5.04         7.72 o                         
   4   9   3         38.20         24.94         7.84 o                         
   5   9   3        506.33        518.37        24.43 o                         
   6   9   3          0.00          4.68         4.12 o                         
   7   9   3         21.15         19.71         4.63 o                         
   8   9   3         95.86         96.76        10.90 o                         
   9   9   3         15.97         21.24         7.52 o                         
  10   9   3          1.31          2.63         3.69 o                         
 -11  10   3          1.20          2.00         4.18 o                         
 -10  10   3          4.07          2.94         8.46 o                         
  -9  10   3          4.62         -5.38         5.38 o                         
  -8  10   3         37.78         25.62         6.87 o                         
  -7  10   3          1.97         -3.48         5.22 o                         
  -6  10   3         64.15         67.90        11.71 o                         
  -5  10   3         28.11         15.28         4.47 o                         
  -4  10   3         10.50          7.57         4.29 o                         
  -3  10   3         31.73         25.91         6.65 o                         
  -2  10   3          0.00          0.34         4.03 o                         
  -1  10   3        160.72        163.57        12.37 o                         
   0  10   3       1448.77       1516.93        52.19 o                         
   1  10   3          7.61         14.18         6.95 o                         
   2  10   3        602.48        576.50        27.01 o                         
   3  10   3        151.83        167.32        16.52 o                         
   4  10   3          1.68          0.98         2.99 o                         
   5  10   3         11.04         15.03         4.50 o                         
   6  10   3         26.94         16.56         7.30 o                         
   7  10   3         21.94         20.91         5.16 o                         
   8  10   3          3.07          8.55         5.51 o                         
   9  10   3          0.41          2.58         4.02 o                         
  -8  11   3          4.26          4.85         3.62 o                         
  -7  11   3          0.31          0.15         3.14 o                         
  -6  11   3         24.89         33.65         9.45 o                         
  -5  11   3          5.41          8.49         4.71 o                         
  -4  11   3        101.77        104.30        15.56 o                         
  -3  11   3          0.02          2.52         3.60 o                         
  -2  11   3        121.83        109.96        15.39 o                         
  -1  11   3        323.01        337.26        27.67 o                         
   0  11   3         95.69        110.07        15.72 o                         
   1  11   3        587.61        578.86        26.05 o                         
   2  11   3          0.94          7.05         3.39 o                         
   3  11   3        425.01        466.90        24.81 o                         
   4  11   3        123.99        132.87        13.30 o                         
   5  11   3         16.84         22.72         8.59 o                         
   6  11   3         16.47         20.92         7.77 o                         
   7  11   3          6.42          9.63         6.42 o                         
  -6  12   3          6.99         18.72         7.38 o                         
  -5  12   3         15.63          7.48         3.22 o                         
  -4  12   3         25.42         24.34         8.98 o                         
  -3  12   3          0.20         11.31         6.31 o                         
  -2  12   3         11.94         13.99         7.11 o                         
  -1  12   3         21.75         32.48         9.02 o                         
   0  12   3        100.08        102.62        15.86 o                         
   1  12   3         16.96         20.52         5.90 o                         
   3  12   3         15.82          6.52         3.33 o                         
   4  12   3        103.03        109.89        18.26 o                         
   5  12   3          0.18         -3.02         3.98 o                         
  -4  13   3          4.46          9.04         5.73 o                         
  -3  13   3         15.58         16.78         7.68 o                         
  -2  13   3        148.01        175.35        22.54 o                         
  -1  13   3         37.29         33.88         9.42 o                         
   0  13   3          7.33          5.16         4.39 o                         
   1  13   3         30.00         30.20         9.29 o                         
 -15   0   4          2.65          2.53         3.52 o                         
 -14   0   4         15.67          7.56         5.89 o                         
 -13   0   4         12.04         11.81         4.08 o                         
 -12   0   4         12.08         11.36         3.09 o                         
 -11   0   4        184.46        197.85        13.92 o                         
 -10   0   4        243.41        256.40        10.15 o                         
  -9   0   4        222.71        214.50        13.24 o                         
  -8   0   4         33.78         35.79         5.01 o                         
  -7   0   4        135.25        125.72         8.87 o                         
  -6   0   4       1393.05       1450.58        25.68 o                         
  -5   0   4        804.17        729.86        13.70 o                         
  -4   0   4       1102.33       1081.65        21.29 o                         
  -3   0   4         58.60         52.09         2.71 o                         
  -2   0   4       1216.19       1097.53        18.47 o                         
  -1   0   4        618.60        589.41        43.00 o                         
   0   0   4       1881.93       1837.30        47.52 o                         
   1   0   4       1476.85       1427.05        47.90 o                         
   2   0   4       1192.37       1205.33        22.38 o                         
   3   0   4        134.86        130.21         4.50 o                         
   4   0   4        137.81        136.10         6.76 o                         
   5   0   4        222.52        196.30         7.20 o                         
   6   0   4          1.76          3.26         0.84 o                         
   7   0   4         82.80         81.38         4.00 o                         
   8   0   4        407.68        399.32        21.43 o                         
   9   0   4          5.43         12.81         2.67 o                         
  10   0   4         46.78         48.59         6.46 o                         
  11   0   4         18.18         14.78         4.22 o                         
  12   0   4         25.60         23.15         5.25 o                         
  13   0   4         46.94         51.17        12.88 o                         
 -15   1   4          0.06          1.62         3.45 o                         
 -14   1   4         13.52         12.32         3.72 o                         
 -13   1   4         12.74          9.94         4.85 o                         
 -12   1   4         11.45         11.68         3.34 o                         
 -11   1   4          0.76         -0.04         2.54 o                         
 -10   1   4         70.24         64.22         4.24 o                         
  -9   1   4         26.31         23.87         2.63 o                         
  -8   1   4        962.68       1041.30        27.63 o                         
  -7   1   4         21.23         22.28         3.05 o                         
  -6   1   4          4.75          0.90         1.36 o                         
  -5   1   4          0.80          1.38         0.75 o                         
  -4   1   4         85.89         94.88         4.38 o                         
  -3   1   4       2712.66       2830.49        42.81 o                         
  -2   1   4       1287.11       1294.00        27.05 o                         
  -1   1   4       3949.29       4184.96        55.66 o                         
   0   1   4        158.85        170.17         6.69 o                         
   1   1   4       1513.71       1507.51        25.02 o                         
   2   1   4        899.76        846.16        13.42 o                         
   3   1   4        557.90        585.35        10.13 o                         
   4   1   4          2.08          3.70         0.68 o                         
   5   1   4          4.52          5.10         1.31 o                         
   6   1   4         25.62         26.99         1.80 o                         
   7   1   4         80.40         86.84         3.29 o                         
   8   1   4         64.72         66.85         3.39 o                         
   9   1   4         37.67         37.92         3.10 o                         
  10   1   4         26.08         26.93         3.10 o                         
  11   1   4          6.27          4.50         3.15 o                         
  12   1   4         38.46         48.83         7.53 o                         
  13   1   4         37.41         39.52        11.70 o                         
 -15   2   4          0.09          3.31         3.58 o                         
 -14   2   4          0.80         -1.07         2.31 o                         
 -13   2   4         31.21         34.39         6.59 o                         
 -12   2   4         26.09         27.30         5.12 o                         
 -11   2   4         31.07         32.83         5.81 o                         
 -10   2   4        100.19         82.92         7.57 o                         
  -9   2   4        384.84        395.60        14.92 o                         
  -8   2   4         58.31         55.09         5.15 o                         
  -7   2   4        120.98        134.32         7.57 o                         
  -6   2   4         60.28         65.82         5.00 o                         
  -5   2   4         86.74         90.35         6.68 o                         
  -4   2   4        167.95        184.74         9.08 o                         
  -3   2   4        213.69        198.51         8.47 o                         
  -2   2   4       2315.63       2575.69        75.57 o                         
  -1   2   4       2032.66       2163.78        39.52 o                         
   0   2   4       1964.17       2294.36        39.16 o                         
   1   2   4        281.63        262.19         7.81 o                         
   2   2   4          0.97          1.01         1.04 o                         
   3   2   4        467.77        484.47        15.11 o                         
   4   2   4        304.32        307.07         7.85 o                         
   5   2   4        288.75        300.41        10.11 o                         
   6   2   4        105.48        101.15         4.97 o                         
   7   2   4        561.01        559.13        11.35 o                         
   8   2   4        200.02        213.35         7.82 o                         
   9   2   4         16.67         14.87         2.16 o                         
  10   2   4         45.98         49.55         5.60 o                         
  11   2   4          0.10          2.15         2.19 o                         
  12   2   4          3.57          1.53         4.45 o                         
  13   2   4          4.23         -2.50         4.70 o                         
 -15   3   4         27.84         31.70         8.51 o                         
 -14   3   4         11.03         11.58         4.56 o                         
 -13   3   4          4.86         -1.36         1.85 o                         
 -12   3   4          1.46          3.50         3.42 o                         
 -11   3   4         32.00         31.73         5.54 o                         
 -10   3   4         14.42         18.85         4.15 o                         
  -9   3   4          7.97          6.52         1.46 o                         
  -8   3   4          0.28          3.16         1.80 o                         
  -7   3   4        898.65        962.99        49.12 o                         
  -6   3   4          3.70          3.65         0.88 o                         
  -5   3   4         29.54         29.44         3.65 o                         
  -4   3   4       3400.95       4129.46        98.01 o                         
  -3   3   4          5.25         21.11        16.44 o                         
  -2   3   4        253.21        265.54        39.56 o                         
  -1   3   4       1027.76        954.26        31.60 o                         
   0   3   4        717.04        769.23        50.96 o                         
   1   3   4        156.45        179.02         5.74 o                         
   2   3   4        386.25        446.14         9.18 o                         
   3   3   4         99.74        116.85         3.14 o                         
   4   3   4         90.29         76.46         4.04 o                         
   5   3   4          5.11          6.03         1.29 o                         
   6   3   4          1.63          3.96         1.57 o                         
   7   3   4         16.40         13.01         2.08 o                         
   8   3   4        173.88        192.81         7.65 o                         
   9   3   4        144.40        138.52         8.11 o                         
  10   3   4          5.39          6.20         2.99 o                         
  11   3   4          6.23          8.67         3.54 o                         
  12   3   4          0.02         -0.44         2.10 o                         
  13   3   4          9.73         12.58         7.61 o                         
 -14   4   4          5.56          8.33         4.15 o                         
 -13   4   4         33.68         35.98         6.92 o                         
 -12   4   4         50.40         50.88         7.64 o                         
 -11   4   4        329.72        357.19        22.17 o                         
 -10   4   4         20.89         20.56         5.13 o                         
  -9   4   4        125.39        138.97        11.14 o                         
  -8   4   4        393.68        425.56        17.50 o                         
  -7   4   4        180.46        213.16        20.78 o                         
  -6   4   4        217.00        206.11         9.72 o                         
  -5   4   4         12.80         11.09         2.74 o                         
  -4   4   4        450.50        439.83        19.69 o                         
  -3   4   4       2702.38       2992.10        76.51 o                         
  -2   4   4        577.50        680.28        44.32 o                         
  -1   4   4        776.43        876.71        22.88 o                         
   0   4   4       2910.10       3037.59       185.55 o                         
   1   4   4         11.64         17.02         3.67 o                         
   2   4   4         68.53         64.22         3.84 o                         
   3   4   4        152.74        152.90         5.16 o                         
   4   4   4         42.40         35.71         3.47 o                         
   5   4   4         70.74         88.92        14.65 o                         
   6   4   4        127.33        125.29         8.75 o                         
   7   4   4        160.27        150.33        13.09 o                         
   8   4   4         94.62         91.37         5.43 o                         
   9   4   4          3.33         -0.98         1.56 o                         
  10   4   4         11.25          9.34         3.01 o                         
  11   4   4         12.91          6.88         2.92 o                         
  12   4   4          6.29          7.88         6.10 o                         
 -14   5   4          3.73          6.20         3.77 o                         
 -13   5   4          1.08         -1.85        13.01 o                         
 -12   5   4         31.32         30.72         6.11 o                         
 -11   5   4         24.60         20.76         5.21 o                         
 -10   5   4         19.76         28.61         5.45 o                         
  -9   5   4         10.31         15.12         3.99 o                         
  -8   5   4         45.20         42.21         3.70 o                         
  -7   5   4         68.78         64.07         6.77 o                         
  -6   5   4        169.38        180.96        11.31 o                         
  -5   5   4        229.11        265.01        14.67 o                         
  -4   5   4         77.19         80.64         8.11 o                         
  -3   5   4          1.91          2.13         2.41 o                         
  -2   5   4        479.28        460.42        17.74 o                         
  -1   5   4        154.37        159.94         8.60 o                         
   0   5   4        983.43       1183.08        37.13 o                         
   1   5   4        146.66        165.84        10.70 o                         
   2   5   4         33.19         30.45         4.38 o                         
   3   5   4        833.71        878.56        19.10 o                         
   4   5   4        384.52        403.76        16.82 o                         
   5   5   4         59.84         63.58         6.85 o                         
   6   5   4         30.40         23.13         1.48 o                         
   7   5   4         23.24         23.07         7.15 o                         
   8   5   4         38.76         36.32         5.32 o                         
   9   5   4         28.88         20.19         3.44 o                         
  10   5   4          4.91          3.41         1.81 o                         
  11   5   4          6.04          5.58         3.68 o                         
  12   5   4          2.03          4.03         2.95 o                         
 -14   6   4         15.72         16.10         6.92 o                         
 -13   6   4          3.09          2.92         2.86 o                         
 -12   6   4          0.00         -2.08         2.55 o                         
 -11   6   4         27.75         31.34         6.62 o                         
 -10   6   4         23.48         23.45         5.26 o                         
  -9   6   4          3.59          2.30         2.69 o                         
  -8   6   4          5.05          3.46         3.09 o                         
  -7   6   4         11.48          9.50         2.49 o                         
  -6   6   4         16.52         15.29         3.17 o                         
  -5   6   4        127.29        124.36         7.98 o                         
  -4   6   4          9.31          9.35         2.18 o                         
  -3   6   4          4.31          3.31         1.72 o                         
  -2   6   4         39.81         30.71         8.67 o                         
  -1   6   4          0.76         -0.87         1.42 o                         
   0   6   4         26.58         19.25         3.02 o                         
   1   6   4          8.21          5.39         1.93 o                         
   2   6   4          5.55          7.23         2.06 o                         
   3   6   4        211.13        216.44         9.19 o                         
   4   6   4         87.87         85.20         7.82 o                         
   5   6   4          0.08         -0.51         1.78 o                         
   6   6   4         48.53         49.25         6.24 o                         
   7   6   4          7.37          6.50         1.93 o                         
   8   6   4          0.06         -2.14         2.81 o                         
   9   6   4         80.40         69.14         6.83 o                         
  10   6   4         47.51         46.40         5.67 o                         
  11   6   4         80.45         89.58        10.58 o                         
 -13   7   4         10.45          5.12         2.30 o                         
 -12   7   4          0.39          2.43         2.19 o                         
 -11   7   4         77.83         74.79         7.64 o                         
 -10   7   4        132.01        130.96        17.73 o                         
  -9   7   4          1.57          5.11         3.24 o                         
  -8   7   4         47.88         60.92        11.90 o                         
  -7   7   4          4.19          2.46         2.88 o                         
  -6   7   4          0.90         -2.01         2.01 o                         
  -5   7   4         72.81         68.61         9.61 o                         
  -4   7   4        412.27        394.25        16.04 o                         
  -3   7   4        132.07        134.49         9.07 o                         
  -2   7   4          5.92          2.36         2.93 o                         
  -1   7   4        116.16        112.83         8.32 o                         
   0   7   4        466.58        502.66        18.55 o                         
   1   7   4          4.81         10.36         2.81 o                         
   2   7   4         19.91         22.88         3.84 o                         
   3   7   4         26.15         22.37         3.69 o                         
   4   7   4        209.75        191.96        12.76 o                         
   5   7   4        141.08        127.52        10.65 o                         
   6   7   4         34.47         26.60         5.53 o                         
   7   7   4        146.72        140.82        11.53 o                         
   8   7   4        173.19        168.75        17.96 o                         
   9   7   4         51.45         52.11         7.56 o                         
  10   7   4         14.31         13.42         3.68 o                         
  11   7   4         31.13         32.03         6.61 o                         
 -12   8   4         26.78         26.72         5.14 o                         
 -11   8   4         16.61         14.08         4.71 o                         
 -10   8   4         92.37         99.92        10.93 o                         
  -9   8   4          6.27          5.88         3.10 o                         
  -8   8   4         16.77         21.71         6.75 o                         
  -7   8   4        220.31        243.50        20.96 o                         
  -6   8   4         47.10         49.97         5.66 o                         
  -5   8   4         98.68         86.21         7.51 o                         
  -4   8   4        161.15        173.40        10.93 o                         
  -3   8   4         28.34         25.91         4.99 o                         
  -2   8   4          4.39          6.63         3.71 o                         
  -1   8   4       1140.98       1101.47        52.85 o                         
   0   8   4          5.62         11.18         3.41 o                         
   1   8   4        604.87        671.71        49.27 o                         
   2   8   4         76.90         82.76        11.80 o                         
   3   8   4        101.41         81.25         6.48 o                         
   4   8   4        213.82        210.51        14.40 o                         
   5   8   4        328.46        293.95        17.36 o                         
   6   8   4          1.98         -0.30         3.03 o                         
   7   8   4         34.89         32.43         6.00 o                         
   8   8   4        183.04        200.59        26.99 o                         
   9   8   4          0.88         -0.28         2.75 o                         
  10   8   4         26.42         25.45         5.84 o                         
 -12   9   4         31.18         38.73        10.76 o                         
 -11   9   4          7.61         13.32         4.86 o                         
 -10   9   4        166.90        192.36        15.53 o                         
  -9   9   4         25.09         42.25         7.44 o                         
  -8   9   4         49.95         59.27        11.05 o                         
  -7   9   4         61.20         76.95        12.40 o                         
  -6   9   4         90.60         89.99         8.21 o                         
  -5   9   4        134.32        119.79         9.57 o                         
  -4   9   4         90.17        106.02         8.93 o                         
  -3   9   4          4.50          1.00         2.06 o                         
  -2   9   4          0.28         -2.15         2.65 o                         
  -1   9   4        523.83        551.81        37.08 o                         
   0   9   4        378.88        376.82        18.02 o                         
   1   9   4          1.77          4.92         2.25 o                         
   2   9   4        629.96        626.93        24.34 o                         
   3   9   4        241.11        263.09        12.81 o                         
   4   9   4          6.32          1.27         1.90 o                         
   5   9   4          0.42          0.19         6.29 o                         
   6   9   4         74.74         71.98         9.13 o                         
   7   9   4        113.74        109.35        11.82 o                         
   8   9   4         50.11         59.03         8.69 o                         
   9   9   4         17.28         18.35         5.72 o                         
 -10  10   4         14.03         16.43         9.38 o                         
  -9  10   4         31.86         47.08        10.79 o                         
  -8  10   4         13.49         11.47         5.71 o                         
  -7  10   4         46.18         53.90        10.98 o                         
  -6  10   4          7.48          8.86         4.83 o                         
  -5  10   4          0.08          1.82         2.86 o                         
  -4  10   4        242.01        256.42        15.54 o                         
  -3  10   4         13.66         15.31         3.82 o                         
  -2  10   4          7.60          4.43         8.26 o                         
  -1  10   4        117.93        105.52         9.72 o                         
   0  10   4        117.02        102.73        10.01 o                         
   1  10   4        117.53        119.84        10.60 o                         
   2  10   4        116.01        138.10        11.55 o                         
   3  10   4        348.08        315.80        26.76 o                         
   4  10   4        198.71        165.47        14.11 o                         
   5  10   4          5.56          5.20         2.66 o                         
   6  10   4         76.11         88.00        10.92 o                         
   7  10   4         13.05         10.16         4.22 o                         
   8  10   4         83.24         86.60        11.00 o                         
  -8  11   4          5.39          6.89         4.91 o                         
  -7  11   4          1.37         -0.85         5.22 o                         
  -6  11   4         36.00         22.99         7.75 o                         
  -5  11   4          4.50          2.66         2.99 o                         
  -4  11   4          0.02         -6.10         6.12 o                         
  -3  11   4         25.67         25.66         5.34 o                         
  -2  11   4          1.40          1.97         2.28 o                         
  -1  11   4         69.92         82.94         9.43 o                         
   0  11   4         27.20         18.14         4.60 o                         
   1  11   4          0.57          3.68         2.27 o                         
   2  11   4         13.36         16.45         4.52 o                         
   3  11   4        159.37        173.98        20.76 o                         
   4  11   4         15.87         26.94         8.71 o                         
   5  11   4        133.67        115.54        12.86 o                         
   6  11   4        167.21        186.57        16.62 o                         
   7  11   4         43.66         36.75        11.10 o                         
  -6  12   4          0.43         -4.53         4.53 o                         
  -5  12   4          4.20          0.33         3.98 o                         
  -4  12   4          1.18          6.18         5.71 o                         
  -3  12   4         38.74         36.45         9.79 o                         
  -2  12   4          4.35          3.80         4.94 o                         
  -1  12   4         49.85         61.43        12.42 o                         
   0  12   4          1.58          1.91         3.07 o                         
   1  12   4         40.70         44.32         7.65 o                         
   2  12   4        131.03        136.89        19.67 o                         
   3  12   4          1.25         -3.16         4.57 o                         
   4  12   4        103.24        149.62        21.05 o                         
  -4  13   4         33.69         46.31        11.96 o                         
  -3  13   4          4.28         13.19         7.10 o                         
  -2  13   4          5.30         -0.53         2.89 o                         
  -1  13   4          6.37         -0.85         3.90 o                         
   0  13   4          4.44          8.64         6.60 o                         
   1  13   4          3.22         -1.33         3.03 o                         
 -15   1   5          0.96          0.78         2.16 o                         
 -14   1   5          0.18          6.20         2.97 o                         
 -13   1   5          8.81         16.53         4.64 o                         
 -12   1   5          0.06         -0.44         1.38 o                         
 -11   1   5          2.43          0.68         1.22 o                         
 -10   1   5          0.61          0.98         1.49 o                         
  -9   1   5        110.47        116.62         7.15 o                         
  -8   1   5          0.14          0.68         1.39 o                         
  -7   1   5          1.32          1.22         0.94 o                         
  -6   1   5         58.14         49.99         3.82 o                         
  -5   1   5         18.91         21.06         2.20 o                         
  -4   1   5       1298.76       1443.48        28.74 o                         
  -3   1   5        331.57        303.95         6.04 o                         
  -2   1   5       1104.57       1131.22        16.14 o                         
  -1   1   5       1179.15       1292.26        38.06 o                         
   0   1   5          3.33          3.74         1.05 o                         
   1   1   5         88.82         82.73         6.44 o                         
   2   1   5        196.51        222.07         5.77 o                         
   3   1   5          0.92          0.19         0.42 o                         
   4   1   5        244.97        258.65         7.43 o                         
   5   1   5         52.55         53.53         3.76 o                         
   6   1   5         13.99         12.40         1.67 o                         
   7   1   5         34.54         34.39         2.89 o                         
   8   1   5         16.02         17.62         2.41 o                         
   9   1   5          0.02          1.02         1.16 o                         
  10   1   5         22.84         20.34         3.82 o                         
  11   1   5          0.45          4.43         2.46 o                         
  12   1   5          0.19          4.68         3.14 o                         
 -15   2   5          0.01          2.01         3.52 o                         
 -14   2   5          4.07          7.03         3.45 o                         
 -13   2   5          0.18          0.90         1.79 o                         
 -12   2   5         48.57         48.90         7.49 o                         
 -11   2   5         14.44         19.43         4.74 o                         
 -10   2   5        226.13        216.54        11.61 o                         
  -9   2   5        260.32        263.31        12.30 o                         
  -8   2   5        563.14        555.47        17.63 o                         
  -7   2   5         18.89         11.60         2.91 o                         
  -6   2   5         39.28         45.66         4.34 o                         
  -5   2   5       2373.35       2345.38        87.35 o                         
  -4   2   5       1890.61       2104.80        36.85 o                         
  -3   2   5        794.75        837.06        20.68 o                         
  -2   2   5        194.54        221.07        14.24 o                         
  -1   2   5         72.79         75.76         5.76 o                         
   0   2   5        184.70        194.36         7.91 o                         
   1   2   5        297.56        304.87         7.88 o                         
   2   2   5        118.94        115.38         5.89 o                         
   3   2   5         30.34         29.70         2.72 o                         
   4   2   5          0.04         -0.56         0.62 o                         
   5   2   5         18.23         16.88         3.06 o                         
   6   2   5        810.22        883.48        34.83 o                         
   7   2   5         24.33         26.86         3.71 o                         
   8   2   5         33.30         31.57         3.45 o                         
   9   2   5         68.99         70.03         5.34 o                         
  10   2   5         10.88          7.18         1.79 o                         
  11   2   5          2.08          1.28         2.49 o                         
  12   2   5          1.85          4.70         5.64 o                         
 -15   3   5         20.20         31.50         9.61 o                         
 -14   3   5         32.24         36.00         7.27 o                         
 -13   3   5          6.38          8.03         6.60 o                         
 -12   3   5          3.97          5.18         4.16 o                         
 -11   3   5         11.35         11.27         3.70 o                         
 -10   3   5         12.36          9.44         2.45 o                         
  -9   3   5         12.95         14.78         2.49 o                         
  -8   3   5        729.61        741.17        21.97 o                         
  -7   3   5        587.62        585.33        16.08 o                         
  -6   3   5        323.86        319.78         8.66 o                         
  -5   3   5        370.25        400.13        10.39 o                         
  -4   3   5        104.45         90.69         7.02 o                         
  -3   3   5        335.57        345.45        19.27 o                         
  -2   3   5          9.74          6.98         2.22 o                         
  -1   3   5       3612.15       3995.43        97.41 o                         
   0   3   5        488.06        503.02        19.91 o                         
   1   3   5        664.58        711.51        18.45 o                         
   2   3   5        340.45        365.02         7.52 o                         
   3   3   5        569.61        563.38        11.12 o                         
   4   3   5         22.60         25.00         2.78 o                         
   5   3   5          0.67          0.10         0.96 o                         
   6   3   5         73.07         77.69         7.40 o                         
   7   3   5        199.34        204.42         8.22 o                         
   8   3   5          0.17         -0.01         0.98 o                         
   9   3   5         58.83         62.57         7.47 o                         
  10   3   5          0.59         -0.59         1.92 o                         
  11   3   5         11.30         13.00         3.46 o                         
  12   3   5          0.06         -2.07         2.07 o                         
 -15   4   5          1.70          2.05         3.53 o                         
 -14   4   5         20.79         27.31         9.92 o                         
 -13   4   5         15.83         28.42         6.10 o                         
 -12   4   5          7.89          4.44         2.50 o                         
 -11   4   5         11.05          8.90         3.69 o                         
 -10   4   5        236.76        234.18        16.07 o                         
  -9   4   5         59.04         60.03         4.36 o                         
  -8   4   5         97.15        105.56         6.23 o                         
  -7   4   5         82.23         79.77         7.29 o                         
  -6   4   5          0.25          0.02         1.91 o                         
  -5   4   5          0.09         -1.32         1.62 o                         
  -4   4   5        285.99        240.98        15.54 o                         
  -3   4   5        107.54        115.97        10.79 o                         
  -2   4   5        233.50        199.70        14.79 o                         
  -1   4   5       2197.41       2403.40        65.82 o                         
   0   4   5        200.27        177.51        12.13 o                         
   1   4   5        172.88        185.14         7.68 o                         
   2   4   5         11.48         11.16         1.98 o                         
   3   4   5        492.77        528.95        10.19 o                         
   4   4   5         66.43         81.12        10.43 o                         
   5   4   5        131.99        123.74        13.66 o                         
   6   4   5        257.02        269.36        14.94 o                         
   7   4   5         14.10         12.11         1.91 o                         
   8   4   5         14.71         17.10         2.44 o                         
   9   4   5          0.26         -0.01         1.77 o                         
  10   4   5         18.96         10.61         4.40 o                         
  11   4   5         15.89         12.35         5.51 o                         
  12   4   5          0.48         -2.04         2.29 o                         
 -14   5   5          6.41          9.44         2.69 o                         
 -13   5   5          0.52         -4.22         4.22 o                         
 -12   5   5         10.38          3.79         2.59 o                         
 -11   5   5         15.26          7.76         6.81 o                         
 -10   5   5         41.79         41.44         6.71 o                         
  -9   5   5        256.85        272.38        19.00 o                         
  -8   5   5        201.28        197.12        16.28 o                         
  -7   5   5        114.79        115.56         7.92 o                         
  -6   5   5          8.74          7.84         2.97 o                         
  -5   5   5        268.59        290.23        17.21 o                         
  -4   5   5        426.67        512.04        24.50 o                         
  -3   5   5         31.76         40.74         6.41 o                         
  -2   5   5        118.59        109.41        11.28 o                         
  -1   5   5        354.03        370.04        27.69 o                         
   0   5   5        113.59        118.01         6.91 o                         
   1   5   5        154.21        167.47         7.97 o                         
   2   5   5        515.14        547.62        13.33 o                         
   3   5   5         65.42         68.60         3.93 o                         
   4   5   5        127.80        144.45         7.45 o                         
   5   5   5         39.50         36.19         4.91 o                         
   6   5   5         99.55        104.99        11.00 o                         
   7   5   5         32.24         29.16         4.85 o                         
   8   5   5          1.82          0.96         1.39 o                         
   9   5   5          9.48          9.01         1.76 o                         
  10   5   5         63.34         61.00         8.23 o                         
  11   5   5         33.21         38.98         7.23 o                         
 -14   6   5         11.67          3.87         4.39 o                         
 -13   6   5          0.12         -0.26         2.89 o                         
 -12   6   5         59.29         50.27        11.41 o                         
 -11   6   5         11.85          3.75         3.59 o                         
 -10   6   5         27.88         23.46         5.37 o                         
  -9   6   5        113.97        115.88        16.06 o                         
  -8   6   5          1.14          2.15         3.79 o                         
  -7   6   5         68.11         68.11         6.29 o                         
  -6   6   5         17.98         14.55         3.76 o                         
  -5   6   5         34.18         40.07         6.37 o                         
  -4   6   5        240.65        230.15        16.38 o                         
  -3   6   5          0.50          1.47         1.52 o                         
  -2   6   5          0.00          1.85         1.89 o                         
  -1   6   5        107.02        110.22         7.84 o                         
   0   6   5        141.92        151.35         9.26 o                         
   1   6   5        274.53        321.08        14.89 o                         
   2   6   5         22.25         16.02         2.16 o                         
   3   6   5        143.47        131.52         8.70 o                         
   4   6   5         54.70         42.08         8.00 o                         
   5   6   5         95.21         80.35         8.15 o                         
   6   6   5         27.60         27.03         5.19 o                         
   7   6   5         62.84         54.01         6.92 o                         
   8   6   5          4.62          0.48         4.31 o                         
   9   6   5        129.25        135.39         9.73 o                         
  10   6   5          3.31          8.66         3.69 o                         
  11   6   5          2.39          0.80         4.25 o                         
 -13   7   5          1.47          4.04         4.45 o                         
 -12   7   5         26.95         30.23         5.77 o                         
 -11   7   5          0.01          1.79         2.78 o                         
 -10   7   5         71.77         76.59         9.31 o                         
  -9   7   5          3.78          3.80         3.49 o                         
  -8   7   5         73.97         91.03        10.02 o                         
  -7   7   5        416.40        448.54        17.54 o                         
  -6   7   5         39.60         36.04         5.15 o                         
  -5   7   5        334.90        330.64        15.03 o                         
  -4   7   5        723.45        729.02        23.60 o                         
  -3   7   5         34.90         27.02         6.64 o                         
  -2   7   5        108.59         94.10        10.53 o                         
  -1   7   5         16.43          7.76         3.25 o                         
   0   7   5         56.64         49.22         6.48 o                         
   1   7   5         38.26         32.05         5.83 o                         
   2   7   5         14.39         10.23         2.49 o                         
   3   7   5          8.96         11.35         3.02 o                         
   4   7   5        212.99        218.40        19.77 o                         
   5   7   5         41.88         31.04        10.06 o                         
   6   7   5          0.05         -3.57         3.57 o                         
   7   7   5         12.63         12.89         3.53 o                         
   8   7   5         35.15         47.21         7.17 o                         
   9   7   5          2.33          1.49         1.89 o                         
  10   7   5         50.06         53.84         8.57 o                         
 -12   8   5         36.87         42.67         6.23 o                         
 -11   8   5         22.01         24.43         7.65 o                         
 -10   8   5         51.17         64.26        17.13 o                         
  -9   8   5          3.06         11.35         4.77 o                         
  -8   8   5        557.03        608.91        36.06 o                         
  -7   8   5         77.93         98.45         8.31 o                         
  -6   8   5         15.74         17.38         5.92 o                         
  -5   8   5        265.30        224.71        13.38 o                         
  -4   8   5        206.83        203.42        12.38 o                         
  -3   8   5        329.61        342.56        16.25 o                         
  -2   8   5        332.48        315.77        15.52 o                         
  -1   8   5          0.05         -2.97         2.97 o                         
   0   8   5         42.89         37.53         5.07 o                         
   1   8   5          0.13          0.13         2.52 o                         
   2   8   5          0.85         -0.28         2.02 o                         
   3   8   5        111.51        102.58         8.77 o                         
   4   8   5         25.69         18.20         6.33 o                         
   5   8   5         29.82         28.13         6.02 o                         
   6   8   5         42.68         31.36         9.60 o                         
   7   8   5         69.62         91.79        10.08 o                         
   8   8   5         96.58        106.73        11.13 o                         
   9   8   5          0.38         -0.61         2.19 o                         
 -11   9   5         13.98         18.46         4.96 o                         
 -10   9   5        102.45         97.33        11.40 o                         
  -9   9   5        154.06        183.16        15.17 o                         
  -8   9   5        147.75        171.84        19.09 o                         
  -7   9   5         29.99         24.04         7.49 o                         
  -6   9   5         43.28         55.73         6.73 o                         
  -5   9   5          2.91          3.78         2.88 o                         
  -4   9   5         98.84        107.57         9.29 o                         
  -3   9   5         94.33         97.35         8.84 o                         
  -2   9   5         75.35         66.49         7.35 o                         
  -1   9   5        104.52        103.32         9.23 o                         
   0   9   5          0.10          0.52         3.85 o                         
   1   9   5         71.20         76.02         7.99 o                         
   2   9   5          2.82          3.50         3.47 o                         
   3   9   5          2.75          3.77         1.58 o                         
   4   9   5         36.51         40.42         9.16 o                         
   5   9   5         14.74         16.92         7.07 o                         
   6   9   5          2.33          3.68         2.44 o                         
   7   9   5        352.41        356.64        21.56 o                         
   8   9   5          1.98          9.49         3.96 o                         
 -10  10   5         34.85         39.14        11.70 o                         
  -9  10   5        131.00        145.42        14.19 o                         
  -8  10   5          0.49         -0.67         2.53 o                         
  -7  10   5          8.21          3.52         2.42 o                         
  -6  10   5          4.40          3.34         1.89 o                         
  -5  10   5         98.22        107.56        10.10 o                         
  -4  10   5          0.85          1.29         2.10 o                         
  -3  10   5          5.08          6.23         2.39 o                         
  -2  10   5          0.00         -2.31         2.31 o                         
  -1  10   5         47.28         49.13         9.66 o                         
   0  10   5         34.55         36.85         8.65 o                         
   1  10   5          2.22         -0.12         2.05 o                         
   2  10   5         24.33         18.91         4.59 o                         
   3  10   5          0.46         -5.05         5.65 o                         
   4  10   5         11.19          6.48         5.63 o                         
   5  10   5        128.77        133.79        18.15 o                         
   6  10   5         24.11         32.97         9.70 o                         
   7  10   5          2.24          1.92         6.18 o                         
  -8  11   5         39.71         36.18         9.95 o                         
  -7  11   5         16.93         32.15         9.60 o                         
  -6  11   5          0.03          4.78         4.43 o                         
  -5  11   5          3.38          1.21         3.91 o                         
  -4  11   5          6.96          2.77         2.25 o                         
  -3  11   5         13.71         24.34         5.27 o                         
  -2  11   5          1.48          0.28         2.02 o                         
  -1  11   5         14.06         16.98         3.50 o                         
   0  11   5          2.75          5.26         2.46 o                         
   1  11   5          6.89          3.57         3.22 o                         
   2  11   5         26.58         27.30         5.11 o                         
   3  11   5          3.34          7.59         5.04 o                         
   4  11   5         16.60         11.70         6.47 o                         
   5  11   5          7.00         10.94         6.87 o                         
  -6  12   5         25.55         55.20        12.79 o                         
  -5  12   5          1.96         -1.99         2.68 o                         
  -4  12   5          5.13         20.28         7.78 o                         
  -3  12   5          1.69          1.70         2.25 o                         
  -2  12   5          4.39          5.22         2.94 o                         
  -1  12   5          0.02          0.63         2.72 o                         
   0  12   5          0.03         -3.15         3.15 o                         
   1  12   5          0.19          3.90         6.15 o                         
   2  12   5         35.77         34.33        10.61 o                         
  -3  13   5         14.26          9.59         5.81 o                         
  -2  13   5         17.67         16.15         6.70 o                         
  -1  13   5          0.02         -2.49         3.61 o                         
   0  13   5          4.17          0.46         3.35 o                         
 -15   0   6         43.25         49.37         8.41 o                         
 -14   0   6          2.73          0.42         1.95 o                         
 -13   0   6        203.10        240.67        17.54 o                         
 -12   0   6         38.82         46.40         7.49 o                         
 -11   0   6        297.13        279.25        17.49 o                         
 -10   0   6        183.71        183.19        13.40 o                         
  -9   0   6          3.14          2.05         1.77 o                         
  -8   0   6         39.66         44.20         3.89 o                         
  -7   0   6         50.94         50.42         4.25 o                         
  -6   0   6          7.08          6.18         2.02 o                         
  -5   0   6        323.36        332.49        13.88 o                         
  -4   0   6       1031.29       1168.12        29.64 o                         
  -3   0   6          4.83          2.82         1.46 o                         
  -2   0   6         21.11         10.92         3.44 o                         
  -1   0   6       1603.11       1889.09        54.97 o                         
   0   0   6        215.60        212.24        13.24 o                         
   1   0   6       3382.85       3400.81        82.80 o                         
   2   0   6       1638.18       1775.13        32.45 o                         
   3   0   6        227.29        251.12         6.19 o                         
   4   0   6       1338.08       1367.83        18.32 o                         
   5   0   6        434.92        424.86        19.93 o                         
   6   0   6        292.96        291.44        12.50 o                         
   7   0   6        887.40        887.98        24.21 o                         
   8   0   6        133.14        126.67         8.85 o                         
   9   0   6         32.82         40.25         5.16 o                         
  10   0   6          3.82          2.71         2.70 o                         
  11   0   6          7.28         11.20         4.58 o                         
  12   0   6          3.97         -0.36         3.02 o                         
 -15   1   6          3.76          7.79         3.63 o                         
 -14   1   6         19.29         19.30         5.65 o                         
 -13   1   6          4.44          8.05         2.85 o                         
 -12   1   6        173.30        189.30        11.91 o                         
 -11   1   6         14.26         17.48         3.66 o                         
 -10   1   6        230.87        231.43        12.24 o                         
  -9   1   6          0.00          0.02         0.98 o                         
  -8   1   6         57.09         51.23         4.07 o                         
  -7   1   6          5.90          6.95         1.66 o                         
  -6   1   6        224.91        251.08         9.62 o                         
  -5   1   6        223.12        230.54         7.07 o                         
  -4   1   6         72.95         72.34         3.82 o                         
  -3   1   6          5.25          2.19         1.00 o                         
  -2   1   6        856.32        924.88        14.58 o                         
  -1   1   6        352.88        368.75         8.12 o                         
   0   1   6         24.27         30.82         3.49 o                         
   1   1   6       1812.94       1861.12        28.02 o                         
   2   1   6        120.33        139.01         4.78 o                         
   3   1   6         14.71         12.89         0.98 o                         
   4   1   6        147.88        148.57         6.14 o                         
   5   1   6        272.10        275.18         9.24 o                         
   6   1   6         69.61         69.74         4.70 o                         
   7   1   6        299.02        316.23        10.64 o                         
   8   1   6         31.70         25.90         3.02 o                         
   9   1   6         34.82         38.21         3.84 o                         
  10   1   6         12.75         15.93         3.36 o                         
  11   1   6          0.90          2.89         3.15 o                         
  12   1   6         13.83         13.27         4.47 o                         
 -15   2   6         59.23         60.12         9.35 o                         
 -14   2   6         24.58         25.80         6.36 o                         
 -13   2   6        113.74        126.83        12.78 o                         
 -12   2   6         13.14         11.14         4.15 o                         
 -11   2   6        384.54        402.55        17.89 o                         
 -10   2   6        210.22        201.64        11.43 o                         
  -9   2   6         13.12         13.47         3.11 o                         
  -8   2   6         23.27         25.06         3.72 o                         
  -7   2   6          5.71          4.08         1.86 o                         
  -6   2   6        158.68        160.00         8.37 o                         
  -5   2   6        574.43        608.59        26.29 o                         
  -4   2   6         39.91         36.19         2.58 o                         
  -3   2   6          2.63          2.76         1.27 o                         
  -2   2   6        599.80        690.43        12.96 o                         
  -1   2   6       1008.42       1062.79        26.64 o                         
   0   2   6          1.50          1.33         0.46 o                         
   1   2   6        342.54        339.78         9.63 o                         
   2   2   6         87.71         84.26         4.47 o                         
   3   2   6        145.66        167.04         5.89 o                         
   4   2   6          8.78          7.50         1.38 o                         
   5   2   6         19.85         16.77         2.11 o                         
   6   2   6        231.18        240.54         9.85 o                         
   7   2   6        130.41        150.12         7.94 o                         
   8   2   6         21.48         21.72         3.44 o                         
   9   2   6          4.11         -0.33         1.73 o                         
  10   2   6         13.40         15.90         3.52 o                         
  11   2   6          0.00         -2.63         2.63 o                         
  12   2   6          0.85          7.61         4.36 o                         
 -15   3   6          7.78         11.89         4.83 o                         
 -14   3   6          8.56          4.00         6.71 o                         
 -13   3   6          0.13         -0.80         2.54 o                         
 -12   3   6         55.77         56.53        11.06 o                         
 -11   3   6         38.31         47.85         7.20 o                         
 -10   3   6        413.18        445.37        14.86 o                         
  -9   3   6        179.15        191.80         9.46 o                         
  -8   3   6         31.98         41.53         3.87 o                         
  -7   3   6         26.53         27.54         3.04 o                         
  -6   3   6         64.06         60.13         3.64 o                         
  -5   3   6        397.73        409.88         9.99 o                         
  -4   3   6         13.67         14.49         1.81 o                         
  -3   3   6         75.42         72.61        10.14 o                         
  -2   3   6       3188.69       3083.41        86.05 o                         
  -1   3   6        206.74        204.82        14.06 o                         
   0   3   6        228.93        248.33        14.71 o                         
   1   3   6         48.14         43.08         3.55 o                         
   2   3   6        161.20        162.29         6.34 o                         
   3   3   6          0.03         -0.10         0.78 o                         
   4   3   6          1.06          1.77         1.10 o                         
   5   3   6         65.21         59.37         6.46 o                         
   6   3   6         33.04         29.26         3.76 o                         
   7   3   6         32.28         34.24         4.16 o                         
   8   3   6         67.56         66.49         6.12 o                         
   9   3   6         18.75         13.01         6.40 o                         
  10   3   6         19.94         15.97         3.51 o                         
  11   3   6         13.88          8.07         3.04 o                         
 -14   4   6          0.76         -1.43         2.14 o                         
 -13   4   6         43.22         33.92         9.90 o                         
 -12   4   6          9.33          7.06         3.03 o                         
 -11   4   6          0.73          0.56         1.79 o                         
 -10   4   6         71.62         67.45         8.44 o                         
  -9   4   6        115.04        112.56         7.92 o                         
  -8   4   6         50.88         58.23         5.04 o                         
  -7   4   6         14.58         15.92         2.02 o                         
  -6   4   6         78.81         98.60         6.03 o                         
  -5   4   6        399.46        404.58        17.07 o                         
  -4   4   6        214.43        228.57        16.45 o                         
  -3   4   6        208.04        254.04        17.83 o                         
  -2   4   6         35.78         50.25         7.87 o                         
  -1   4   6          6.69          7.71         5.07 o                         
   0   4   6         95.17        101.18         9.57 o                         
   1   4   6        111.56        113.15         7.52 o                         
   2   4   6         87.04         80.00         3.76 o                         
   3   4   6        458.78        482.48        11.31 o                         
   4   4   6        190.69        237.33        19.55 o                         
   5   4   6          6.50          7.77         3.57 o                         
   6   4   6          7.50          7.89         2.24 o                         
   7   4   6          9.85          8.79         2.00 o                         
   8   4   6         41.68         43.25         4.90 o                         
   9   4   6         15.09         18.22         4.17 o                         
  10   4   6          0.61          0.91         3.09 o                         
  11   4   6         11.09         16.46         3.94 o                         
 -14   5   6         15.87         18.65         5.82 o                         
 -13   5   6          6.28          3.89         3.90 o                         
 -12   5   6         14.04         11.51         4.24 o                         
 -11   5   6         22.62         14.50         3.81 o                         
 -10   5   6          4.03          3.06         1.94 o                         
  -9   5   6         38.11         33.29         3.79 o                         
  -8   5   6         44.71         51.48         5.71 o                         
  -7   5   6        161.76        147.43         9.05 o                         
  -6   5   6         33.51         38.03         8.71 o                         
  -5   5   6        210.24        233.23        16.61 o                         
  -4   5   6        132.00        127.82        12.37 o                         
  -3   5   6         25.14         19.29         5.03 o                         
  -2   5   6        430.47        454.86        25.52 o                         
  -1   5   6        762.54        770.96        35.35 o                         
   0   5   6         10.71         13.24         2.30 o                         
   1   5   6        188.64        173.53         7.46 o                         
   2   5   6        902.23        909.56        21.45 o                         
   3   5   6          1.60          3.15         0.99 o                         
   4   5   6        318.72        315.73        23.60 o                         
   5   5   6         12.40         11.20         5.08 o                         
   6   5   6         33.10         34.64         8.00 o                         
   7   5   6         62.62         70.99         8.26 o                         
   8   5   6          0.07          3.02         1.91 o                         
   9   5   6          0.74          0.37         2.52 o                         
  10   5   6         23.99         15.67         4.16 o                         
  11   5   6          0.14          2.20         3.16 o                         
 -14   6   6          7.13         -5.54         5.54 o                         
 -13   6   6          0.56         -3.19         3.47 o                         
 -12   6   6         25.94         21.38         7.23 o                         
 -11   6   6          0.51          1.88         2.83 o                         
 -10   6   6         65.97         67.26         8.77 o                         
  -9   6   6          6.75          5.38         4.60 o                         
  -8   6   6         49.20         35.84         6.68 o                         
  -7   6   6        109.42        110.68        16.24 o                         
  -6   6   6         84.77         87.49         9.95 o                         
  -5   6   6        111.92        107.95        11.38 o                         
  -4   6   6          3.69         10.38         4.64 o                         
  -3   6   6          0.41          0.85         2.48 o                         
  -2   6   6        986.19        968.09        61.92 o                         
  -1   6   6       2475.33       2368.88       112.36 o                         
   0   6   6        104.94        118.50         8.45 o                         
   1   6   6        464.45        503.35        33.72 o                         
   2   6   6        199.22        189.24         8.02 o                         
   3   6   6        132.96        125.16         7.85 o                         
   4   6   6        248.46        234.81        20.92 o                         
   5   6   6        235.17        209.01        20.16 o                         
   6   6   6          0.00         -4.14         5.82 o                         
   7   6   6         19.13          6.17         3.94 o                         
   8   6   6         29.38         20.16         4.73 o                         
   9   6   6         14.35         19.60         5.03 o                         
  10   6   6          0.07         -2.57         2.57 o                         
 -13   7   6          6.40         -4.84         4.84 o                         
 -12   7   6         67.61         74.76        10.11 o                         
 -11   7   6         26.82         35.87         6.76 o                         
 -10   7   6         46.86         51.89         8.00 o                         
  -9   7   6         34.19         27.28         8.74 o                         
  -8   7   6         33.27         31.56         9.79 o                         
  -7   7   6          8.73          6.42         4.11 o                         
  -6   7   6         35.22         44.74         7.74 o                         
  -5   7   6        591.30        584.33        27.19 o                         
  -4   7   6        336.68        375.55        34.87 o                         
  -3   7   6          3.07          8.88         3.39 o                         
  -2   7   6       1210.00       1198.58        48.41 o                         
  -1   7   6         10.04          5.79         6.72 o                         
   0   7   6        156.20        157.32        10.20 o                         
   1   7   6        215.60        226.41        12.31 o                         
   2   7   6        235.64        220.39        11.99 o                         
   3   7   6          0.27          3.31         1.98 o                         
   4   7   6        267.48        259.81        22.68 o                         
   5   7   6          1.13          0.48         2.56 o                         
   6   7   6         12.99          5.97         2.93 o                         
   7   7   6          0.54         -6.40         6.40 o                         
   8   7   6         78.97         67.27        13.44 o                         
   9   7   6         11.52         10.94         4.07 o                         
 -12   8   6          7.31         10.86         3.88 o                         
 -11   8   6         26.26         30.23         5.37 o                         
 -10   8   6         29.94         50.65         9.81 o                         
  -9   8   6         26.91         23.71         5.89 o                         
  -8   8   6         93.17        116.72        11.73 o                         
  -7   8   6         88.92         89.33         8.37 o                         
  -6   8   6         73.83        102.63         9.19 o                         
  -5   8   6        703.08        668.47        24.33 o                         
  -4   8   6         32.59         35.20         5.44 o                         
  -3   8   6          0.14          4.03         2.57 o                         
  -2   8   6        314.64        329.47        17.42 o                         
  -1   8   6        192.51        179.35        13.21 o                         
   0   8   6        103.17        102.22         8.69 o                         
   1   8   6         61.74         69.78         7.09 o                         
   2   8   6         20.06         17.08         5.74 o                         
   3   8   6          1.53          4.66         3.68 o                         
   4   8   6          0.20         -3.77         4.69 o                         
   5   8   6         79.23         72.50        12.83 o                         
   6   8   6         54.38         69.68        12.87 o                         
   7   8   6         20.98         25.95         8.44 o                         
   8   8   6          0.81         -5.79         5.79 o                         
   9   8   6          9.65          3.74         3.61 o                         
 -11   9   6         55.78         69.68        15.10 o                         
 -10   9   6         23.16         25.63         6.26 o                         
  -9   9   6        152.77        142.77        24.50 o                         
  -8   9   6        138.10        169.40        19.28 o                         
  -7   9   6         50.23         51.89        10.64 o                         
  -6   9   6        144.98        148.26        20.76 o                         
  -5   9   6        169.45        181.27        12.65 o                         
  -4   9   6         28.79         26.14         5.58 o                         
  -3   9   6          4.42          5.74         2.44 o                         
  -2   9   6          1.04         -2.43         3.71 o                         
  -1   9   6         61.41         54.18         6.72 o                         
   0   9   6         11.53          5.34         3.61 o                         
   1   9   6          5.29         -0.45         2.08 o                         
   2   9   6         11.32          7.05         6.48 o                         
   3   9   6         33.25         32.01         8.73 o                         
   4   9   6         57.72         25.66         8.08 o                         
   5   9   6         56.07         63.77        12.43 o                         
   6   9   6         13.00         19.15         7.66 o                         
   7   9   6          0.82          6.22         7.51 o                         
 -10  10   6        112.92        152.72        22.46 o                         
  -9  10   6        107.27        111.90        12.65 o                         
  -8  10   6          1.52         -3.85         3.85 o                         
  -7  10   6         18.65         27.73         7.95 o                         
  -6  10   6         67.58         63.74        10.62 o                         
  -5  10   6          1.13          5.87         3.27 o                         
  -4  10   6         16.42         19.59         4.69 o                         
  -3  10   6         10.43          8.59         3.30 o                         
  -2  10   6          0.77          0.64         1.74 o                         
  -1  10   6          2.09          2.19         4.42 o                         
   0  10   6         18.14         12.01         3.54 o                         
   1  10   6         13.44         10.64         3.48 o                         
   2  10   6         39.35         29.29         8.56 o                         
   3  10   6          1.00         -0.28         3.20 o                         
   4  10   6         59.15         74.45        14.03 o                         
   5  10   6          3.10         11.88         6.42 o                         
  -7  11   6         69.88        101.07        16.23 o                         
  -6  11   6          4.76         11.62         6.47 o                         
  -5  11   6          6.11          5.62         2.85 o                         
  -4  11   6          4.44          6.25         4.70 o                         
  -3  11   6          5.98          4.41         2.65 o                         
  -2  11   6          1.22          1.80         2.39 o                         
  -1  11   6          1.65          2.14         3.11 o                         
   0  11   6          9.93         10.25         3.77 o                         
   1  11   6          5.77          8.21         4.30 o                         
   2  11   6         12.68          6.70         4.17 o                         
   3  11   6          1.30          2.10         4.86 o                         
  -5  12   6          9.05         37.85        10.59 o                         
  -4  12   6         18.08         22.61         5.26 o                         
  -3  12   6         17.42         21.72         5.38 o                         
  -2  12   6          3.79          5.60         2.59 o                         
  -1  12   6          2.77          6.40         3.42 o                         
   0  12   6          3.59          1.37         5.02 o                         
   1  12   6          3.91         -4.23         4.66 o                         
 -15   1   7         81.23        106.10        13.08 o                         
 -14   1   7        225.23        247.92        17.72 o                         
 -13   1   7         25.86         27.46         5.13 o                         
 -12   1   7         53.62         62.22         7.44 o                         
 -11   1   7         47.33         53.15         6.87 o                         
 -10   1   7         92.46         93.23         8.12 o                         
  -9   1   7         10.12         10.94         2.17 o                         
  -8   1   7         27.40         27.10         3.13 o                         
  -7   1   7          1.24          0.95         0.82 o                         
  -6   1   7          8.09          6.93         1.46 o                         
  -5   1   7          1.23          0.42         0.67 o                         
  -4   1   7        143.65        158.90         6.04 o                         
  -3   1   7          2.00          2.87         1.13 o                         
  -2   1   7         43.62         34.40         2.40 o                         
  -1   1   7        269.56        288.91        10.92 o                         
   0   1   7          0.01         -0.15         1.06 o                         
   1   1   7          0.44          0.83         0.45 o                         
   2   1   7        855.53        879.24        13.09 o                         
   3   1   7         53.85         53.14         2.17 o                         
   4   1   7        422.70        429.50         8.67 o                         
   5   1   7         98.24        100.73         4.65 o                         
   6   1   7        200.44        199.58         8.56 o                         
   7   1   7        109.77        113.47         6.57 o                         
   8   1   7         41.55         52.39         5.04 o                         
   9   1   7         44.36         46.57         4.91 o                         
  10   1   7         17.82         22.82         5.64 o                         
  11   1   7         14.63          6.02         5.23 o                         
 -15   2   7          6.42         12.71         4.56 o                         
 -14   2   7          2.69          4.79         3.75 o                         
 -13   2   7         33.89         35.28         7.26 o                         
 -12   2   7         21.03         27.08         4.61 o                         
 -11   2   7         11.57         10.08         2.37 o                         
 -10   2   7        158.27        149.44        10.08 o                         
  -9   2   7          3.56          1.69         1.86 o                         
  -8   2   7          1.29          5.88         2.00 o                         
  -7   2   7         85.04         87.26         6.69 o                         
  -6   2   7        258.41        241.17        17.78 o                         
  -5   2   7        240.56        251.81         7.68 o                         
  -4   2   7         32.79         39.90         2.75 o                         
  -3   2   7         18.18         13.59         1.42 o                         
  -2   2   7         27.15         23.45         2.21 o                         
  -1   2   7        105.82        117.15         5.83 o                         
   0   2   7          3.01          8.74         1.90 o                         
   1   2   7        211.40        209.21         8.85 o                         
   2   2   7         95.26        103.97         5.18 o                         
   3   2   7        159.49        163.35         4.84 o                         
   4   2   7          1.82          2.91         1.09 o                         
   5   2   7          0.35          1.73         1.21 o                         
   6   2   7          7.55          4.60         1.64 o                         
   7   2   7          3.91          3.94         3.27 o                         
   8   2   7         10.81          9.75         2.55 o                         
   9   2   7          8.88         11.40         3.01 o                         
  10   2   7          5.24          4.83         5.13 o                         
  11   2   7          0.00          3.41         2.80 o                         
 -15   3   7         51.55         58.23        12.57 o                         
 -14   3   7          0.01         -0.84         2.43 o                         
 -13   3   7         25.68         19.69         5.12 o                         
 -12   3   7          0.12         -3.13         3.13 o                         
 -11   3   7         85.53         78.16         9.28 o                         
 -10   3   7         68.87         75.58         6.28 o                         
  -9   3   7          0.79         -1.61         1.61 o                         
  -8   3   7         69.89         69.47         5.21 o                         
  -7   3   7          9.21         10.95         2.14 o                         
  -6   3   7         93.39         93.07         4.83 o                         
  -5   3   7        150.56        136.37         5.79 o                         
  -4   3   7         55.99         53.82         3.17 o                         
  -3   3   7        447.83        436.14        15.85 o                         
  -2   3   7        386.11        467.64        16.00 o                         
  -1   3   7          6.39          6.55         4.36 o                         
   0   3   7          2.54          1.35         0.75 o                         
   1   3   7          1.02          1.35         0.69 o                         
   2   3   7        122.69        117.84         7.09 o                         
   3   3   7        121.00        124.53         5.66 o                         
   4   3   7          8.47          7.83         1.81 o                         
   5   3   7        166.34        177.23        11.46 o                         
   6   3   7        172.57        189.66         9.32 o                         
   7   3   7          4.23          5.74         1.87 o                         
   8   3   7        138.10        158.34         8.96 o                         
   9   3   7         54.48         52.99         6.40 o                         
  10   3   7          4.86          1.63         2.21 o                         
 -14   4   7         41.94         45.53         8.02 o                         
 -13   4   7          0.72         -1.33         2.99 o                         
 -12   4   7          2.52          2.23         2.28 o                         
 -11   4   7         12.44          3.52         6.13 o                         
 -10   4   7          1.01          1.30         4.36 o                         
  -9   4   7         32.73         31.66         4.14 o                         
  -8   4   7        134.89        138.63        10.93 o                         
  -7   4   7        396.52        409.43        11.78 o                         
  -6   4   7          0.91          0.71         1.29 o                         
  -5   4   7          3.34          3.49         1.22 o                         
  -4   4   7        141.58        151.50        10.90 o                         
  -3   4   7         22.06         19.22         5.57 o                         
  -2   4   7         28.98         46.08         8.30 o                         
  -1   4   7          7.34          3.22         2.88 o                         
   0   4   7         28.47         22.50         3.53 o                         
   1   4   7         97.81         89.10        11.37 o                         
   2   4   7        175.87        171.29         5.75 o                         
   3   4   7         14.49         13.51         1.61 o                         
   4   4   7        573.46        653.81        36.01 o                         
   5   4   7        224.48        266.88        22.61 o                         
   6   4   7         11.46          9.60         5.06 o                         
   7   4   7        193.76        214.32        11.55 o                         
   8   4   7         12.71         17.58         4.42 o                         
   9   4   7          7.98          7.55         4.13 o                         
  10   4   7          0.40          1.44         6.61 o                         
 -14   5   7         53.74         48.61         9.07 o                         
 -13   5   7          0.22         -2.09         2.51 o                         
 -12   5   7          2.31          3.31         3.05 o                         
 -11   5   7         28.72         32.42         6.13 o                         
 -10   5   7         21.94         15.21         3.95 o                         
  -9   5   7         34.44         37.63         4.43 o                         
  -8   5   7         17.06         11.92         2.49 o                         
  -7   5   7          4.48          1.65         1.29 o                         
  -6   5   7          4.14          0.39         1.40 o                         
  -5   5   7         55.97         59.30         8.75 o                         
  -4   5   7         25.20         22.85         5.49 o                         
  -3   5   7         45.39         26.05         6.12 o                         
  -2   5   7         91.88         70.64         9.90 o                         
  -1   5   7        578.96        615.44        32.57 o                         
   0   5   7         12.77         14.87         3.59 o                         
   1   5   7        671.88        638.95        21.84 o                         
   2   5   7        696.01        698.03        16.92 o                         
   3   5   7          6.80          7.87         1.86 o                         
   4   5   7        160.12        196.65        19.32 o                         
   5   5   7        120.04        138.03        16.69 o                         
   6   5   7         14.57         13.95         5.99 o                         
   7   5   7         55.23         57.74         7.61 o                         
   8   5   7          1.02         -1.61         1.61 o                         
   9   5   7          4.65          6.50         2.75 o                         
  10   5   7         66.81         68.52        13.04 o                         
 -13   6   7          8.52          4.83         2.77 o                         
 -12   6   7         42.74         49.91         8.25 o                         
 -11   6   7         42.34         35.43         6.67 o                         
 -10   6   7         13.76          6.64         3.48 o                         
  -9   6   7          9.04          5.24         5.54 o                         
  -8   6   7         93.08         81.31         9.95 o                         
  -7   6   7          1.48          5.22         4.87 o                         
  -6   6   7         10.86         11.11         2.74 o                         
  -5   6   7         10.84         15.28         4.47 o                         
  -4   6   7        253.11        232.12        18.66 o                         
  -3   6   7        330.74        323.40        22.94 o                         
  -2   6   7       2065.03       1747.19        62.87 o                         
  -1   6   7         33.40         43.17         9.62 o                         
   0   6   7          0.00          4.80         2.30 o                         
   1   6   7        832.87        904.24        48.52 o                         
   2   6   7        111.56        120.75         8.14 o                         
   3   6   7         85.37         90.67        13.49 o                         
   4   6   7         30.62         32.22         7.91 o                         
   5   6   7         91.60         72.81        12.32 o                         
   6   6   7          0.50          1.05         3.05 o                         
   7   6   7          0.83         -5.83         5.83 o                         
   8   6   7          0.01         -2.55         2.55 o                         
   9   6   7          0.29          2.52         5.02 o                         
 -13   7   7          0.92         -2.11         3.24 o                         
 -12   7   7          0.07          1.79         4.43 o                         
 -11   7   7          7.19          2.76         2.98 o                         
 -10   7   7         23.41         18.61         9.36 o                         
  -9   7   7          1.43          6.26         5.05 o                         
  -8   7   7          0.46          3.73         2.11 o                         
  -7   7   7        421.92        351.85        18.08 o                         
  -6   7   7          9.40         12.53         5.01 o                         
  -5   7   7        174.87        172.68        16.26 o                         
  -4   7   7        107.44        108.12         9.13 o                         
  -3   7   7        339.11        338.32        16.54 o                         
  -2   7   7       1310.98       1269.25        38.30 o                         
  -1   7   7        184.19        191.79        11.93 o                         
   0   7   7         55.10         50.26         6.07 o                         
   1   7   7        220.34        215.96        12.22 o                         
   2   7   7         48.63         42.97         5.29 o                         
   3   7   7         28.93         27.53         7.82 o                         
   4   7   7         17.77         18.88         6.23 o                         
   5   7   7         33.36         31.12         8.03 o                         
   6   7   7         10.16          8.26         3.52 o                         
   7   7   7          0.20         -4.29         5.65 o                         
   8   7   7         38.06         40.75        10.02 o                         
 -12   8   7          0.60          2.04         4.24 o                         
 -11   8   7          2.35         -2.95         3.73 o                         
 -10   8   7          7.93         12.15         4.01 o                         
  -9   8   7         30.17         32.28         6.52 o                         
  -8   8   7         16.05         11.82         3.98 o                         
  -7   8   7          0.09          2.03         2.67 o                         
  -6   8   7        311.99        290.31        16.03 o                         
  -5   8   7        141.93        169.13        11.98 o                         
  -4   8   7         52.58         47.10         6.45 o                         
  -3   8   7        505.78        477.75        24.87 o                         
  -2   8   7         19.78          7.91         7.54 o                         
  -1   8   7         25.98         23.69         4.33 o                         
   0   8   7         71.51         86.23         9.48 o                         
   1   8   7         52.91         54.73         6.50 o                         
   2   8   7         18.74         25.55         7.86 o                         
   3   8   7          0.13          1.03         3.17 o                         
   4   8   7          4.64          0.37         3.50 o                         
   5   8   7         48.59         41.13        10.42 o                         
   6   8   7         28.14         24.03         8.54 o                         
   7   8   7         36.35         26.13         8.89 o                         
 -11   9   7         42.81         46.84         8.89 o                         
 -10   9   7          4.50         16.16         5.14 o                         
  -9   9   7         57.07         63.17         9.26 o                         
  -8   9   7         76.04         74.51         9.97 o                         
  -7   9   7        114.78        123.02        16.16 o                         
  -6   9   7        112.60        119.99        10.85 o                         
  -5   9   7         81.54         73.20         8.36 o                         
  -4   9   7          2.29          9.62         2.91 o                         
  -3   9   7         21.32         19.56         4.15 o                         
  -2   9   7         19.42         19.38         9.40 o                         
  -1   9   7         97.27         85.37         8.75 o                         
   0   9   7          5.65          7.93         2.55 o                         
   1   9   7        156.99        175.96        12.54 o                         
   2   9   7         18.16         19.18         7.38 o                         
   3   9   7         21.91         24.55         8.04 o                         
   4   9   7          0.68          7.30         3.88 o                         
   5   9   7          0.21         -5.45         5.45 o                         
   6   9   7         33.93         41.94        10.87 o                         
  -9  10   7         89.85        116.86        19.91 o                         
  -8  10   7         30.93         48.56        11.78 o                         
  -7  10   7          0.00          4.13         3.64 o                         
  -6  10   7          0.00          0.62         1.77 o                         
  -5  10   7          1.10          2.58         1.77 o                         
  -4  10   7         62.41         62.49         8.97 o                         
  -3  10   7          2.38          2.49         2.18 o                         
  -2  10   7         60.74         68.10         8.91 o                         
  -1  10   7          3.07          9.65         3.47 o                         
   0  10   7        209.38        233.42        23.24 o                         
   1  10   7          0.48         -4.65         4.65 o                         
   2  10   7          0.70          5.65         4.47 o                         
   3  10   7          1.40          3.29         2.70 o                         
   4  10   7          2.29          0.73         3.12 o                         
  -7  11   7         66.62         93.73        15.51 o                         
  -6  11   7          5.67         13.65         7.16 o                         
  -5  11   7          2.80          1.89         2.87 o                         
  -4  11   7          1.49          3.01         2.74 o                         
  -3  11   7        205.49        250.37        17.29 o                         
  -2  11   7         27.61         46.08         7.05 o                         
  -1  11   7          9.51         14.60         5.41 o                         
   0  11   7          1.01         10.19         6.17 o                         
   1  11   7          0.00          3.47         3.51 o                         
   2  11   7         13.66         16.34         7.34 o                         
  -4  12   7         66.98         96.74        11.13 o                         
  -3  12   7          5.03         12.18         4.79 o                         
  -2  12   7          3.21          3.91         5.97 o                         
  -1  12   7         20.11         28.66         6.27 o                         
 -14   0   8        172.26        155.33        20.86 o                         
 -13   0   8         20.31         42.65        11.13 o                         
 -12   0   8        328.35        308.35        28.64 o                         
 -11   0   8       3329.90       3575.08       114.29 o                         
 -10   0   8          0.28         15.86         9.57 o                         
  -9   0   8        347.78        279.34        24.53 o                         
  -8   0   8        341.91        392.41        28.19 o                         
  -7   0   8        189.48        195.01        19.25 o                         
  -6   0   8         76.31         76.27        11.39 o                         
  -5   0   8       1859.05       1835.35        64.93 o                         
  -4   0   8         32.55         46.42         8.31 o                         
  -3   0   8         69.52         56.06         8.83 o                         
  -2   0   8         48.35         43.64         7.20 o                         
  -1   0   8          1.01          1.75         1.89 o                         
   0   0   8        181.66        177.84        17.40 o                         
   1   0   8        221.92        215.52        12.13 o                         
   2   0   8         78.38         80.04         4.70 o                         
   3   0   8          2.31         -1.13         2.66 o                         
   4   0   8        117.66        112.18        10.72 o                         
   5   0   8        264.24        284.54        17.46 o                         
   6   0   8         73.94         85.24         9.72 o                         
   7   0   8          0.86          4.43         2.73 o                         
   8   0   8         13.34          6.61         4.32 o                         
   9   0   8         49.29         54.89         8.27 o                         
  10   0   8          8.99         14.35         7.79 o                         
 -15   1   8        100.87        126.28        21.33 o                         
 -14   1   8        104.76        108.78        10.24 o                         
 -13   1   8          0.69          1.28         2.09 o                         
 -12   1   8          4.85          2.39         3.20 o                         
 -11   1   8         27.50         28.80         7.18 o                         
 -10   1   8       1103.00       1182.10        31.47 o                         
  -9   1   8        273.59        318.45        20.84 o                         
  -8   1   8        983.90       1000.30        26.33 o                         
  -7   1   8        289.32        288.31        12.61 o                         
  -6   1   8        109.86        123.27         7.84 o                         
  -5   1   8         25.80         28.03         4.69 o                         
  -4   1   8        191.53        212.97         8.58 o                         
  -3   1   8        157.07        151.37         8.55 o                         
  -2   1   8         94.93         92.24         6.48 o                         
  -1   1   8         67.43         68.74         5.45 o                         
   0   1   8        389.07        380.50        12.72 o                         
   1   1   8          0.28         -0.49         1.00 o                         
   2   1   8         69.99         70.55         3.16 o                         
   3   1   8          8.33          3.98         1.24 o                         
   4   1   8          0.02         -0.17         0.70 o                         
   5   1   8         68.81         70.25         5.45 o                         
   6   1   8        262.29        264.41        13.79 o                         
   7   1   8        299.67        314.69        15.19 o                         
   8   1   8         62.12         62.56         6.86 o                         
   9   1   8         54.68         69.46         9.19 o                         
  10   1   8          2.24         -7.08         7.08 o                         
 -14   2   8         24.90         41.73         8.19 o                         
 -13   2   8         57.95         73.46         7.88 o                         
 -12   2   8        206.65        210.81        13.19 o                         
 -11   2   8          9.98          8.47         3.10 o                         
 -10   2   8          0.36         -3.37         3.37 o                         
  -9   2   8          1.69          1.66         1.93 o                         
  -8   2   8        661.37        647.69        20.68 o                         
  -7   2   8        447.91        453.96        16.18 o                         
  -6   2   8          1.56          4.60         1.98 o                         
  -5   2   8        823.08        826.81        20.28 o                         
  -4   2   8          3.83          4.43         1.10 o                         
  -3   2   8         13.70         12.45         1.36 o                         
  -2   2   8        504.27        464.34        13.52 o                         
  -1   2   8        214.96        215.14         8.85 o                         
   0   2   8        164.27        165.15         7.53 o                         
   1   2   8          9.11          7.52         1.18 o                         
   2   2   8          1.27          0.01         0.88 o                         
   3   2   8          4.36          5.83         1.62 o                         
   4   2   8         24.11         25.98         3.57 o                         
   5   2   8         35.35         39.21         4.07 o                         
   6   2   8        447.11        484.91        15.69 o                         
   7   2   8          7.45          6.97         2.85 o                         
   8   2   8        125.58        133.64        10.16 o                         
   9   2   8        105.52        108.40        11.80 o                         
  10   2   8         29.31         20.87         5.21 o                         
 -14   3   8          0.06          1.74         6.40 o                         
 -13   3   8         53.18         51.17         8.55 o                         
 -12   3   8          0.21         -2.15         3.28 o                         
 -11   3   8         34.48         28.85         5.35 o                         
 -10   3   8         66.12         58.35         5.03 o                         
  -9   3   8          8.57          6.98         1.75 o                         
  -8   3   8         16.52         16.79         3.16 o                         
  -7   3   8        139.42        141.84         7.55 o                         
  -6   3   8          4.13          3.18         1.23 o                         
  -5   3   8        595.55        623.21        12.49 o                         
  -4   3   8        463.05        475.68        10.30 o                         
  -3   3   8         12.88         12.79         1.46 o                         
  -2   3   8        142.90        136.78         4.94 o                         
  -1   3   8          0.48         -1.82         1.85 o                         
   0   3   8         12.89         15.15         2.99 o                         
   1   3   8          6.02          4.37         1.10 o                         
   2   3   8        114.30        121.27        11.04 o                         
   3   3   8        108.08        108.12         7.27 o                         
   4   3   8          8.20          4.85         2.22 o                         
   5   3   8        219.88        214.15        11.43 o                         
   6   3   8         42.98         41.68         4.39 o                         
   7   3   8        213.43        229.77        13.37 o                         
   8   3   8         75.26         81.77         8.04 o                         
   9   3   8         30.36         30.92         6.73 o                         
  10   3   8         24.29         30.43        10.69 o                         
 -14   4   8          0.66          3.57         3.33 o                         
 -13   4   8          1.04         -3.88         3.88 o                         
 -12   4   8         15.03         20.33         6.65 o                         
 -11   4   8         93.14         91.56        10.56 o                         
 -10   4   8         40.59         43.98         7.06 o                         
  -9   4   8         96.27         93.80         7.49 o                         
  -8   4   8          0.64          0.16         1.65 o                         
  -7   4   8          0.40         -1.23         1.23 o                         
  -6   4   8          7.28          5.60         1.52 o                         
  -5   4   8         53.24         50.77         4.15 o                         
  -4   4   8         31.27         24.28         3.66 o                         
  -3   4   8        504.93        489.54        17.30 o                         
  -2   4   8        145.74        147.81        15.75 o                         
  -1   4   8          7.80          6.40         3.44 o                         
   0   4   8        632.18        608.72        18.29 o                         
   1   4   8          4.13          6.56         5.84 o                         
   2   4   8        157.43        163.83         8.26 o                         
   3   4   8         77.80         62.00        10.97 o                         
   4   4   8         85.71         89.19        13.86 o                         
   5   4   8        256.99        267.89        15.27 o                         
   6   4   8         41.10         44.14         6.03 o                         
   7   4   8        106.31        111.98         9.82 o                         
   8   4   8         14.72         10.59         5.26 o                         
   9   4   8         39.29         42.72         7.56 o                         
 -13   5   8         45.03         56.31         9.11 o                         
 -12   5   8          7.85          2.22         4.26 o                         
 -11   5   8          2.90          5.91         2.92 o                         
 -10   5   8         21.43         23.72         5.29 o                         
  -9   5   8          7.78          5.60         2.10 o                         
  -8   5   8         83.31         76.67         6.67 o                         
  -7   5   8         42.52         40.25         3.89 o                         
  -6   5   8         39.20         39.05         4.61 o                         
  -5   5   8        137.69        130.24        10.39 o                         
  -4   5   8        487.03        402.49        26.55 o                         
  -3   5   8         21.48         19.25         5.69 o                         
  -2   5   8        251.34        255.12        21.48 o                         
  -1   5   8        425.79        400.87        27.67 o                         
   0   5   8         12.41         10.38         5.28 o                         
   1   5   8        316.62        310.25        13.44 o                         
   2   5   8          4.50          3.29         2.34 o                         
   3   5   8         16.02         16.05         5.79 o                         
   4   5   8        763.13        792.92        43.37 o                         
   5   5   8         12.12         17.17         7.16 o                         
   6   5   8         19.42         27.90         7.89 o                         
   7   5   8         42.63         44.33         6.77 o                         
   8   5   8         25.25         16.67         7.10 o                         
   9   5   8         52.56         65.25        12.60 o                         
 -13   6   8          0.34          3.43         2.58 o                         
 -12   6   8         41.58         49.79         8.49 o                         
 -11   6   8          2.86         -3.20         3.20 o                         
 -10   6   8         11.83         12.43         4.16 o                         
  -9   6   8          2.36          2.73         2.33 o                         
  -8   6   8        150.52        123.93         8.64 o                         
  -7   6   8         51.54         37.47         4.60 o                         
  -6   6   8         64.01         63.92         7.52 o                         
  -5   6   8         24.99         14.12         5.03 o                         
  -4   6   8        377.45        314.84        23.57 o                         
  -3   6   8         29.71         14.16         4.38 o                         
  -2   6   8         55.54         41.12         8.72 o                         
  -1   6   8         96.79         90.24         8.11 o                         
   0   6   8        267.29        255.42        17.36 o                         
   1   6   8        220.07        235.05        12.26 o                         
   2   6   8          0.13          6.99         4.81 o                         
   3   6   8         86.55         93.79        14.36 o                         
   4   6   8        100.88        109.13        15.57 o                         
   5   6   8         42.45         40.04         9.70 o                         
   6   6   8         26.71         44.95        10.16 o                         
   7   6   8          5.24          8.80         3.79 o                         
   8   6   8         69.09         69.31        13.65 o                         
 -12   7   8         10.03          0.89         3.58 o                         
 -11   7   8          0.06          0.38         3.23 o                         
 -10   7   8          0.13          0.03         2.84 o                         
  -9   7   8         58.70         41.18         7.11 o                         
  -8   7   8          5.79          6.24         2.74 o                         
  -7   7   8          2.10         -1.19         2.14 o                         
  -6   7   8         66.37         62.91        10.32 o                         
  -5   7   8         61.80         35.86         7.97 o                         
  -4   7   8         35.57         23.13         6.42 o                         
  -3   7   8         83.05         83.02         8.18 o                         
  -2   7   8         27.36         29.42         4.92 o                         
  -1   7   8          0.11          3.04         1.91 o                         
   0   7   8        104.91        102.46         8.72 o                         
   1   7   8        171.29        174.53        11.11 o                         
   2   7   8         69.52         65.39        12.10 o                         
   3   7   8          4.20          3.09         3.60 o                         
   4   7   8          3.97         -0.60         4.00 o                         
   5   7   8         85.94         94.24        14.85 o                         
   6   7   8          4.77         -2.30         2.74 o                         
   7   7   8          7.07          6.61         5.62 o                         
 -11   8   8          0.01          1.76         2.84 o                         
 -10   8   8          6.49          7.74         3.21 o                         
  -9   8   8          1.86         -1.20         4.19 o                         
  -8   8   8          1.89          4.68         2.61 o                         
  -7   8   8          2.28          3.72         2.08 o                         
  -6   8   8         37.08         42.49         7.62 o                         
  -5   8   8         88.64         70.02        11.93 o                         
  -4   8   8         34.34         29.24         8.20 o                         
  -3   8   8         50.73         45.15         6.83 o                         
  -2   8   8        152.44        147.40        11.36 o                         
  -1   8   8         59.83         53.73         7.26 o                         
   0   8   8          0.09          1.43         3.67 o                         
   1   8   8         38.12         33.04         8.47 o                         
   2   8   8          0.66          3.20         5.06 o                         
   3   8   8          6.34         -6.35         6.35 o                         
   4   8   8         34.43         34.72         9.63 o                         
   5   8   8          1.91         -2.22         4.09 o                         
   6   8   8          6.31          2.42         3.03 o                         
  -9   9   8         21.63         19.11         4.65 o                         
  -8   9   8          1.63         -2.09         2.09 o                         
  -7   9   8          4.28          9.12         6.08 o                         
  -6   9   8          0.92          3.67         2.88 o                         
  -5   9   8          2.47          4.27         2.63 o                         
  -4   9   8          0.50         -2.82         3.47 o                         
  -3   9   8          9.65          1.03         1.72 o                         
  -2   9   8         17.83         14.78         3.77 o                         
  -1   9   8         18.82         12.95         3.58 o                         
   0   9   8          7.49          7.50         2.73 o                         
   1   9   8          2.01          6.30         5.79 o                         
   2   9   8          1.07          0.73         4.37 o                         
   3   9   8          1.75         -0.20         3.08 o                         
   4   9   8         26.61         28.26         9.34 o                         
  -8  10   8          1.10          0.60         2.97 o                         
  -7  10   8          4.24          4.05         3.71 o                         
  -6  10   8          7.06          6.09         2.75 o                         
  -5  10   8          1.03         -3.61         3.61 o                         
  -4  10   8          5.07          3.64         3.03 o                         
  -3  10   8          3.79          2.02         3.08 o                         
  -2  10   8          0.33          0.35         1.92 o                         
  -1  10   8         29.94         26.91         5.90 o                         
   0  10   8          0.53         16.81         6.47 o                         
   1  10   8         47.56         84.59        15.18 o                         
   2  10   8         54.97         70.15        14.02 o                         
  -6  11   8          8.47         11.21         5.48 o                         
  -5  11   8         16.64         17.33         4.46 o                         
  -4  11   8          0.04         -2.34         2.39 o                         
  -3  11   8          7.87          3.67         2.78 o                         
  -2  11   8         35.07         55.27         8.27 o                         
  -1  11   8         35.87         34.39         9.85 o                         
   0  11   8          2.57         11.49         5.73 o                         
 -14   1   9          0.01          0.10         3.16 o                         
 -13   1   9          5.35          1.72         2.51 o                         
 -12   1   9        184.21        205.71        13.35 o                         
 -11   1   9        110.93        128.16        10.16 o                         
 -10   1   9          0.60          2.98         6.23 o                         
  -9   1   9        808.97        871.24        41.33 o                         
  -8   1   9       1322.22       1401.96        33.18 o                         
  -7   1   9         12.82         23.73         5.64 o                         
  -6   1   9        425.93        460.65        21.47 o                         
  -5   1   9        791.94        782.06        31.13 o                         
  -4   1   9          5.53          0.75         4.88 o                         
  -3   1   9          5.79          8.99         2.52 o                         
  -2   1   9         13.98         13.57         2.60 o                         
  -1   1   9         36.22         37.17         4.28 o                         
   0   1   9         93.29        100.40         6.12 o                         
   1   1   9          1.88          3.47         1.34 o                         
   2   1   9         86.17        102.30         5.73 o                         
   3   1   9          0.44          2.10         1.56 o                         
   4   1   9         48.29         46.63         5.66 o                         
   5   1   9          0.50          0.62         2.13 o                         
   6   1   9          5.23          8.37         3.85 o                         
   7   1   9        144.96        160.06        11.31 o                         
   8   1   9         18.32         17.86         4.15 o                         
   9   1   9         25.50         32.67         6.47 o                         
 -14   2   9          6.17          3.26         2.41 o                         
 -13   2   9         31.55         38.75         6.30 o                         
 -12   2   9        214.15        207.32        15.06 o                         
 -11   2   9          3.80          6.09         2.87 o                         
 -10   2   9          1.05          0.01         3.32 o                         
  -9   2   9         39.49         33.55         4.13 o                         
  -8   2   9        100.52         78.70        11.00 o                         
  -7   2   9        232.60        251.56        11.86 o                         
  -6   2   9        383.36        389.68        14.26 o                         
  -5   2   9        739.78        752.45        26.75 o                         
  -4   2   9        515.41        534.33        13.79 o                         
  -3   2   9        318.42        335.37         9.27 o                         
  -2   2   9         71.82         60.69         3.61 o                         
  -1   2   9          1.11          1.95         1.27 o                         
   0   2   9         25.10         22.82         2.91 o                         
   1   2   9         12.79         11.17         2.10 o                         
   2   2   9          2.87          3.32         2.43 o                         
   3   2   9         14.87         12.65         2.97 o                         
   4   2   9         33.75         41.67         6.98 o                         
   5   2   9          0.99         -1.90         1.92 o                         
   6   2   9        167.21        184.24        12.15 o                         
   7   2   9          0.12         -0.64         2.86 o                         
   8   2   9         37.21         44.63         6.16 o                         
   9   2   9         14.32         16.72         5.00 o                         
 -14   3   9          0.18         -1.54         3.51 o                         
 -13   3   9          0.35         -2.26         2.26 o                         
 -12   3   9         13.40          8.77         3.20 o                         
 -11   3   9          0.45         -0.72         2.74 o                         
 -10   3   9          1.15         -1.53         2.06 o                         
  -9   3   9         17.01         11.37         2.64 o                         
  -8   3   9         13.12          9.02         2.67 o                         
  -7   3   9         26.45         21.85         2.97 o                         
  -6   3   9         15.44         10.64         2.30 o                         
  -5   3   9        822.05        764.64        22.87 o                         
  -4   3   9        706.68        666.02        14.19 o                         
  -3   3   9         68.04         63.70         4.86 o                         
  -2   3   9       1079.88       1060.09        23.31 o                         
  -1   3   9        206.59        202.80        11.37 o                         
   0   3   9          0.50         -0.28         2.36 o                         
   1   3   9         88.53         79.14        10.68 o                         
   2   3   9         24.37         24.10         5.77 o                         
   3   3   9        285.67        325.51        46.75 o                         
   4   3   9         82.46         94.01        10.58 o                         
   5   3   9         12.06         11.40         2.85 o                         
   6   3   9         70.92         76.07         7.87 o                         
   7   3   9         62.93         73.83         7.75 o                         
   8   3   9         29.42         27.17         6.21 o                         
 -13   4   9          1.38         -0.69         2.08 o                         
 -12   4   9         32.82         39.88        12.34 o                         
 -11   4   9          5.17          0.83         4.46 o                         
 -10   4   9          2.49          8.44         2.32 o                         
  -9   4   9         63.25         63.30         6.38 o                         
  -8   4   9         29.57         26.01         3.98 o                         
  -7   4   9          2.65          3.82         1.75 o                         
  -6   4   9          6.81          5.57         1.55 o                         
  -5   4   9         62.25         59.34         4.61 o                         
  -4   4   9        101.44         88.58         5.39 o                         
  -3   4   9         39.85         42.54         3.51 o                         
  -2   4   9        872.05        787.16        21.44 o                         
  -1   4   9        239.85        230.26        15.38 o                         
   0   4   9          4.84          2.94         2.36 o                         
   1   4   9        584.76        562.58        25.68 o                         
   2   4   9          3.19          3.09         2.77 o                         
   3   4   9         87.18         72.55        15.71 o                         
   4   4   9        209.60        194.18        15.73 o                         
   5   4   9         83.99         89.76        10.82 o                         
   6   4   9         12.89         15.05         3.75 o                         
   7   4   9         91.16         94.48         9.14 o                         
   8   4   9         25.93         28.30         6.61 o                         
 -13   5   9          0.17          3.51         4.44 o                         
 -12   5   9         18.33         10.76         6.54 o                         
 -11   5   9         30.68         24.62         5.81 o                         
 -10   5   9          8.16         10.88         4.89 o                         
  -9   5   9         10.06         10.40         3.05 o                         
  -8   5   9        188.66        195.03        11.04 o                         
  -7   5   9          0.01          2.82         1.33 o                         
  -6   5   9          2.47          4.02         1.76 o                         
  -5   5   9          9.35          8.18         1.90 o                         
  -4   5   9         47.67         41.84         5.25 o                         
  -3   5   9         17.26         12.49         8.93 o                         
  -2   5   9        289.59        257.71        22.55 o                         
  -1   5   9        670.91        679.41        38.95 o                         
   0   5   9         67.36         59.86        11.02 o                         
   1   5   9        148.57        146.67        17.70 o                         
   2   5   9        309.38        340.06        27.62 o                         
   3   5   9          2.72         11.60         6.59 o                         
   4   5   9        147.59        159.53        19.13 o                         
   5   5   9          0.00         -1.60         3.74 o                         
   6   5   9         10.52         13.69         4.74 o                         
   7   5   9          0.34         -1.32         3.36 o                         
   8   5   9          4.84         16.38         6.76 o                         
 -12   6   9         38.72         39.49         7.90 o                         
 -11   6   9         22.13         26.51         6.18 o                         
 -10   6   9          6.30          6.63         2.95 o                         
  -9   6   9          0.21         -2.42         2.42 o                         
  -8   6   9         24.15         26.68         4.11 o                         
  -7   6   9         52.35         54.98         5.89 o                         
  -6   6   9         49.00         25.96         5.24 o                         
  -5   6   9         10.01          3.37         3.17 o                         
  -4   6   9        123.75        120.71        15.18 o                         
  -3   6   9         30.85         22.61         6.78 o                         
  -2   6   9          0.96          0.51         3.43 o                         
  -1   6   9         22.54         16.42         3.73 o                         
   0   6   9        151.14        157.78        10.58 o                         
   1   6   9          0.85         -0.64         3.07 o                         
   2   6   9          4.23          5.56         4.01 o                         
   3   6   9        196.82        189.13        20.96 o                         
   4   6   9         10.98          7.31         3.86 o                         
   5   6   9          4.46          5.00         4.31 o                         
   6   6   9          2.66          0.68         3.46 o                         
   7   6   9          5.80          1.46         5.66 o                         
 -11   7   9          2.14          1.61         3.49 o                         
 -10   7   9         10.89          9.91         4.43 o                         
  -9   7   9          3.40         -0.08         2.10 o                         
  -8   7   9          5.35         -0.43         3.49 o                         
  -7   7   9          1.10          4.76         3.04 o                         
  -6   7   9         40.34         33.28         6.33 o                         
  -5   7   9         41.79         22.68         6.84 o                         
  -4   7   9         10.96          5.19         2.77 o                         
  -3   7   9         49.66         43.17         6.15 o                         
  -2   7   9        344.46        354.52        42.70 o                         
  -1   7   9          0.01         -0.43         2.04 o                         
   0   7   9          0.01          4.56         5.30 o                         
   1   7   9         18.26         13.45         6.08 o                         
   2   7   9          8.36         13.68         6.40 o                         
   3   7   9          3.42          9.26         5.36 o                         
   4   7   9          6.95         15.24         6.92 o                         
   5   7   9         42.31         58.29        12.69 o                         
   6   7   9         18.17         30.69        10.19 o                         
 -10   8   9         23.86         28.21         7.78 o                         
  -9   8   9         63.47         48.09         8.28 o                         
  -8   8   9         19.04         26.18         8.42 o                         
  -7   8   9         39.36         58.21         9.94 o                         
  -6   8   9          3.52          1.51         2.19 o                         
  -5   8   9         11.81         10.47         3.97 o                         
  -4   8   9          1.72          2.46         2.42 o                         
  -3   8   9         17.15         20.65         4.46 o                         
  -2   8   9         44.63         32.29         5.52 o                         
  -1   8   9         51.82         48.27         6.58 o                         
   0   8   9          1.96          7.20         3.97 o                         
   1   8   9         22.94         25.78         7.47 o                         
   2   8   9          5.37          1.47         2.76 o                         
   3   8   9          4.10          4.19         4.99 o                         
   4   8   9         48.38         69.50        13.95 o                         
  -8   9   9         20.60         27.84         5.93 o                         
  -7   9   9          8.46          7.88         3.75 o                         
  -6   9   9         72.80         85.52         9.73 o                         
  -5   9   9         13.83         17.59         4.55 o                         
  -4   9   9         10.07         14.88         4.15 o                         
  -3   9   9          0.78          2.55         2.96 o                         
  -2   9   9          1.86         -1.45         2.54 o                         
  -1   9   9         31.32         30.13         8.70 o                         
   0   9   9          4.82          8.07         4.93 o                         
   1   9   9         38.79         41.32        10.67 o                         
   2   9   9         92.67         89.34        15.20 o                         
  -7  10   9         22.74         27.16         8.38 o                         
  -6  10   9         26.30         30.99         8.94 o                         
  -5  10   9          9.76          9.33         3.36 o                         
  -4  10   9         11.34          6.59         2.75 o                         
  -3  10   9          0.88         -2.91         8.97 o                         
  -2  10   9          0.17         -2.25         2.25 o                         
  -1  10   9         16.38         27.97         7.73 o                         
   0  10   9          0.08          1.41         3.54 o                         
 -13   0  10          0.18          5.26         5.29 o                         
 -12   0  10          9.43         10.70         7.96 o                         
 -11   0  10         22.84         23.18         8.62 o                         
 -10   0  10         23.16         24.15         8.32 o                         
  -9   0  10        348.05        407.39        31.80 o                         
  -8   0  10         46.40         41.34         9.62 o                         
  -7   0  10          1.10          3.58         4.89 o                         
  -6   0  10        939.57       1022.58        49.66 o                         
  -5   0  10        244.96        239.32        21.76 o                         
  -4   0  10        173.64        185.75        18.55 o                         
  -3   0  10          9.13          7.47         2.41 o                         
  -2   0  10        156.72        145.81        15.08 o                         
  -1   0  10        347.18        355.32        23.48 o                         
   0   0  10        154.01        160.82        14.76 o                         
   1   0  10          2.84          3.74         1.71 o                         
   2   0  10          7.63          2.30         3.99 o                         
   3   0  10          2.86          2.17         2.56 o                         
   4   0  10          7.60          8.50         3.29 o                         
   5   0  10          8.39         10.61         4.53 o                         
   6   0  10         40.73         32.75         6.47 o                         
   7   0  10          4.19          6.42         4.55 o                         
   8   0  10         29.91         27.88         8.09 o                         
 -13   1  10         87.97         82.60        11.03 o                         
 -12   1  10         28.03         35.19         7.52 o                         
 -11   1  10        107.33        112.15        12.53 o                         
 -10   1  10        134.51        129.53        13.08 o                         
  -9   1  10          0.66          3.99         3.75 o                         
  -8   1  10          0.41          2.41         2.25 o                         
  -7   1  10         62.00         59.83         7.91 o                         
  -6   1  10         98.00         88.66         9.41 o                         
  -5   1  10        228.61        222.25        14.59 o                         
  -4   1  10         32.35         25.82         6.05 o                         
  -3   1  10         59.03         49.91         6.38 o                         
  -2   1  10          0.40         -2.65         2.65 o                         
  -1   1  10        131.22        140.20         7.88 o                         
   0   1  10          9.29          7.38         2.24 o                         
   1   1  10          8.34          5.76         1.70 o                         
   2   1  10          0.37          0.52         1.39 o                         
   3   1  10          0.18         -0.53         2.58 o                         
   4   1  10         29.49         27.73         4.75 o                         
   5   1  10         78.68         79.64         8.29 o                         
   6   1  10         37.42         39.53         6.98 o                         
   7   1  10         84.46         75.76         8.14 o                         
   8   1  10          0.09         -0.38         2.32 o                         
 -13   2  10         18.19         25.62         5.84 o                         
 -12   2  10          2.35          3.61         2.00 o                         
 -11   2  10          1.73         -0.08         2.39 o                         
 -10   2  10         22.30         29.25         5.24 o                         
  -9   2  10         13.82          9.30         2.70 o                         
  -8   2  10          0.16         -1.20         1.85 o                         
  -7   2  10          8.91         10.09         2.58 o                         
  -6   2  10         70.75         67.14         8.14 o                         
  -5   2  10        994.28        958.11        33.16 o                         
  -4   2  10         20.97         34.88         5.28 o                         
  -3   2  10       1042.72       1048.37        24.32 o                         
  -2   2  10        969.31        960.05        25.55 o                         
  -1   2  10        179.08        192.54         9.82 o                         
   0   2  10          0.16          3.24         1.42 o                         
   1   2  10        117.88        117.64         6.87 o                         
   2   2  10         39.27         39.15         5.31 o                         
   3   2  10        165.69        165.12        14.54 o                         
   4   2  10          0.70          1.14         1.57 o                         
   5   2  10         47.26         66.51         7.63 o                         
   6   2  10         33.26         28.27         4.87 o                         
   7   2  10         23.67         21.02         4.28 o                         
 -13   3  10          0.95          6.25         4.88 o                         
 -12   3  10          9.06          8.73         3.84 o                         
 -11   3  10         18.90         22.10         4.15 o                         
 -10   3  10          5.66          4.38         1.56 o                         
  -9   3  10         72.27         75.76         6.22 o                         
  -8   3  10         76.71         69.67         5.80 o                         
  -7   3  10          8.85         13.20         4.02 o                         
  -6   3  10        352.51        322.37        15.24 o                         
  -5   3  10        119.55        106.77         7.33 o                         
  -4   3  10         82.21         74.24         5.87 o                         
  -3   3  10         35.74         36.38         4.13 o                         
  -2   3  10        436.66        447.71        15.88 o                         
  -1   3  10         19.59         22.48         4.16 o                         
   0   3  10        152.35        161.82        10.69 o                         
   1   3  10        480.29        461.46        25.94 o                         
   2   3  10         10.80         13.85         4.20 o                         
   3   3  10         25.30         32.35        13.03 o                         
   4   3  10          0.96         -0.53         2.44 o                         
   5   3  10         14.96         21.42         4.39 o                         
   6   3  10         27.81         26.09         4.98 o                         
   7   3  10         57.06         42.21         6.42 o                         
 -13   4  10          3.25         -1.71         4.92 o                         
 -12   4  10         13.91         12.54         3.75 o                         
 -11   4  10          4.55          3.19         3.34 o                         
 -10   4  10         16.41         11.25         4.58 o                         
  -9   4  10         69.98         64.21         6.63 o                         
  -8   4  10         54.91         59.98         6.25 o                         
  -7   4  10         13.22         14.04         4.08 o                         
  -6   4  10         32.59         29.39         4.37 o                         
  -5   4  10         23.78         20.51         3.74 o                         
  -4   4  10          0.17         -0.41         2.19 o                         
  -3   4  10        327.75        339.39        15.94 o                         
  -2   4  10        491.26        478.27        20.01 o                         
  -1   4  10        194.63        215.87        12.52 o                         
   0   4  10         48.87         58.96         6.76 o                         
   1   4  10        466.60        489.77        19.58 o                         
   2   4  10        255.28        251.59        48.12 o                         
   3   4  10         43.13         45.44         8.11 o                         
   4   4  10         10.28         10.58         3.78 o                         
   5   4  10         95.80        107.84        12.44 o                         
   6   4  10          9.19          8.42         5.96 o                         
   7   4  10          2.95          5.25         4.57 o                         
 -11   5  10         35.40         50.50        13.21 o                         
 -10   5  10         16.20         27.99        10.02 o                         
  -9   5  10        347.97        337.29        25.20 o                         
  -8   5  10          0.00          5.03         3.23 o                         
  -7   5  10          0.00          1.18         2.22 o                         
  -6   5  10         52.83         51.13         5.87 o                         
  -5   5  10          4.25          2.21         2.28 o                         
  -4   5  10          0.01         -1.94         2.82 o                         
  -3   5  10          4.66          7.86         3.94 o                         
  -2   5  10        267.82        279.15        20.87 o                         
  -1   5  10        328.99        322.23        19.61 o                         
   0   5  10         61.17         56.63         8.30 o                         
   1   5  10         59.72         57.44         8.38 o                         
   2   5  10        330.34        367.09        22.19 o                         
   3   5  10          1.73          1.30         3.00 o                         
   4   5  10        152.56        173.94        25.39 o                         
   5   5  10         54.18         59.88         9.36 o                         
   6   5  10          5.90         17.99         7.19 o                         
 -10   6  10         17.64         12.85         6.34 o                         
  -9   6  10          5.26         11.62         7.10 o                         
  -8   6  10          2.67          1.71         2.30 o                         
  -7   6  10          9.58          8.03         4.96 o                         
  -6   6  10          4.05          2.68         2.32 o                         
  -5   6  10          9.76          5.24         2.28 o                         
  -4   6  10         14.52         11.42         2.69 o                         
  -3   6  10        174.77        166.23        11.51 o                         
  -2   6  10         16.52         16.67         6.04 o                         
  -1   6  10          6.86          9.36         2.98 o                         
   0   6  10         32.31         46.93        10.63 o                         
   1   6  10         35.58         42.15         9.99 o                         
   2   6  10         81.88         87.38        15.16 o                         
   3   6  10         80.16         96.91        15.91 o                         
   4   6  10         23.70         25.78         8.93 o                         
   5   6  10         97.52        113.74        24.07 o                         
  -9   7  10          0.12          3.00         5.32 o                         
  -8   7  10         12.59          6.43         5.64 o                         
  -7   7  10          8.45          7.35         3.44 o                         
  -6   7  10         59.57         72.64         9.42 o                         
  -5   7  10         33.19         28.30         5.45 o                         
  -4   7  10        196.24        214.57        22.36 o                         
  -3   7  10         20.84         24.06         5.25 o                         
  -2   7  10          8.89          3.12         1.33 o                         
  -1   7  10         51.11         55.85        11.78 o                         
   0   7  10         35.99         35.08         9.48 o                         
   1   7  10          1.36          1.49         3.04 o                         
   2   7  10          2.39          7.52         5.18 o                         
   3   7  10        102.33        140.17        19.27 o                         
   4   7  10          0.00          6.16         5.81 o                         
  -8   8  10          7.94         11.27         7.31 o                         
  -7   8  10          2.49          2.38         5.74 o                         
  -6   8  10          1.54          1.30         2.15 o                         
  -5   8  10         48.35         51.93         6.41 o                         
  -4   8  10          2.74          1.57         6.71 o                         
  -3   8  10         82.24         94.90         9.78 o                         
  -2   8  10          6.02          6.02         2.84 o                         
  -1   8  10          2.55          5.56         3.80 o                         
   0   8  10          0.76          2.03         3.02 o                         
   1   8  10         39.39         37.96         9.47 o                         
   2   8  10          6.80         13.99         7.50 o                         
  -7   9  10          8.15         15.65         6.83 o                         
  -6   9  10          0.07          1.51         1.90 o                         
  -5   9  10         11.20          8.23         3.30 o                         
  -4   9  10          7.46          6.42         4.88 o                         
  -3   9  10         76.94         73.77         8.80 o                         
  -2   9  10          4.03         13.58         6.42 o                         
  -1   9  10          0.02         -2.81         3.99 o                         
   0   9  10          3.99         13.15         6.87 o                         
  -4  10  10          1.47          1.01         2.08 o                         
  -3  10  10          1.57          0.93         3.98 o                         
  -2  10  10          0.14         -5.45         5.45 o                         
 -12   1  11         19.62         15.59         6.56 o                         
 -11   1  11         45.46         61.40        12.48 o                         
 -10   1  11          0.28          3.11         3.00 o                         
  -9   1  11         50.90         57.05         9.04 o                         
  -8   1  11          6.45          2.94         7.08 o                         
  -7   1  11          0.70          3.60         3.00 o                         
  -6   1  11          3.82          0.05         3.35 o                         
  -5   1  11         48.18         49.63         8.76 o                         
  -4   1  11         17.16         13.14         5.69 o                         
  -3   1  11         31.32         33.95         5.86 o                         
  -2   1  11        155.95        133.02        15.25 o                         
  -1   1  11         95.64         95.09         7.54 o                         
   0   1  11         48.61         49.52         4.74 o                         
   1   1  11        238.32        218.91        17.27 o                         
   2   1  11        236.66        254.43        15.25 o                         
   3   1  11         19.77         24.63         4.80 o                         
   4   1  11         13.38         11.28         5.58 o                         
   5   1  11         82.05         95.74         9.53 o                         
   6   1  11          0.37         -0.80         1.91 o                         
 -11   2  11          0.05         -1.26         3.96 o                         
 -10   2  11          3.49          2.32         2.50 o                         
  -9   2  11          9.12          3.71         5.59 o                         
  -8   2  11         10.03          8.44         4.07 o                         
  -7   2  11          1.75          4.24         3.47 o                         
  -6   2  11         14.01         21.73         5.16 o                         
  -5   2  11         97.23         87.34         8.03 o                         
  -4   2  11         24.15         15.34         3.07 o                         
  -3   2  11          9.00         10.07         3.09 o                         
  -2   2  11        200.47        173.40         9.51 o                         
  -1   2  11          8.77          6.34         2.60 o                         
   0   2  11         35.15         34.84         4.80 o                         
   1   2  11          6.22          0.62         2.24 o                         
   2   2  11         23.82         25.95         6.97 o                         
   3   2  11          8.19          3.61         2.48 o                         
   4   2  11         36.43         32.38         5.55 o                         
   5   2  11          1.17          3.88         3.26 o                         
   6   2  11          8.05          9.89         4.32 o                         
 -11   3  11         28.13         31.67         7.14 o                         
 -10   3  11         48.97         50.63         6.56 o                         
  -9   3  11         18.15         10.04         4.11 o                         
  -8   3  11          1.16          3.82         2.88 o                         
  -7   3  11        169.13        185.80        11.98 o                         
  -6   3  11          0.01          0.88         2.02 o                         
  -5   3  11        116.00         97.57         8.33 o                         
  -4   3  11          0.63          0.79         2.03 o                         
  -3   3  11         30.08         16.23         3.04 o                         
  -2   3  11        233.24        205.08        10.29 o                         
  -1   3  11          8.04          7.93         2.27 o                         
   0   3  11        146.44        138.10        10.41 o                         
   1   3  11        216.15        217.34        12.99 o                         
   2   3  11         59.18         65.77         9.62 o                         
   3   3  11          5.41          7.59         3.42 o                         
   4   3  11        117.02        118.45        13.09 o                         
   5   3  11          9.83          4.09         2.09 o                         
   6   3  11        102.82        106.94        12.00 o                         
 -11   4  11          3.25         11.84         6.68 o                         
 -10   4  11         21.08         24.07         8.47 o                         
  -9   4  11         15.25         10.43         4.19 o                         
  -8   4  11         17.68         20.25         5.11 o                         
  -7   4  11          4.74          6.38         3.13 o                         
  -6   4  11        449.31        443.90        23.76 o                         
  -5   4  11          3.22         12.00         3.56 o                         
  -4   4  11         16.53          6.97         2.95 o                         
  -3   4  11        306.79        254.79        14.44 o                         
  -2   4  11          8.49          7.39         3.89 o                         
  -1   4  11          3.52          3.70         2.18 o                         
   0   4  11          0.95          1.89         2.06 o                         
   1   4  11          6.44          1.71         2.76 o                         
   2   4  11         40.79         41.25         7.50 o                         
   3   4  11         70.25         74.09        10.56 o                         
   4   4  11         99.05         80.25        10.88 o                         
   5   4  11         40.97         53.46        13.17 o                         
 -10   5  11          5.64         -2.12         4.58 o                         
  -9   5  11         20.16         22.72         5.63 o                         
  -8   5  11          1.53          3.28         1.97 o                         
  -7   5  11         17.54         15.36         4.53 o                         
  -6   5  11          3.37          0.76         1.99 o                         
  -5   5  11         20.14         21.87         4.31 o                         
  -4   5  11        114.92        104.20         9.34 o                         
  -3   5  11          6.45          4.75         2.05 o                         
  -2   5  11          6.60          3.85         1.90 o                         
  -1   5  11         44.04         49.88         6.48 o                         
   0   5  11         55.11         60.89         7.15 o                         
   1   5  11         11.24         11.79         3.84 o                         
   2   5  11          6.01          5.60         2.57 o                         
   3   5  11          0.43         -3.07         3.17 o                         
   4   5  11         62.46         54.70         9.19 o                         
  -9   6  11          7.21          6.71         5.16 o                         
  -8   6  11          0.85          0.61         4.84 o                         
  -7   6  11         13.56          9.46         4.10 o                         
  -6   6  11         37.83         35.56         6.90 o                         
  -5   6  11          9.30          8.75         2.66 o                         
  -4   6  11         16.81         11.30         4.51 o                         
  -3   6  11        143.61        141.62        10.92 o                         
  -2   6  11         19.60         17.77         4.33 o                         
  -1   6  11          2.83         -0.91         2.27 o                         
   0   6  11          7.62          5.18         4.40 o                         
   1   6  11          3.13          2.10         2.38 o                         
   2   6  11         60.13         70.49        10.44 o                         
   3   6  11         44.11         56.30         9.50 o                         
  -8   7  11          9.98         16.21         7.60 o                         
  -7   7  11          0.01          1.03         2.86 o                         
  -6   7  11          0.85          3.31         2.22 o                         
  -5   7  11         10.49         16.91         3.98 o                         
  -4   7  11          4.92          6.19         3.22 o                         
  -3   7  11        175.63        189.60        10.56 o                         
  -2   7  11         29.36         33.56         6.87 o                         
  -1   7  11          0.53         -0.72         3.57 o                         
   0   7  11          3.53         -4.52         4.52 o                         
   1   7  11          6.76          5.48         4.74 o                         
  -7   8  11         13.56         32.33         9.57 o                         
  -6   8  11         55.63         61.23         9.50 o                         
  -5   8  11         19.38         35.80         5.67 o                         
  -4   8  11         16.08         20.17         3.37 o                         
  -3   8  11          7.92          0.52         3.21 o                         
  -2   8  11         69.59         84.35        15.31 o                         
  -1   8  11         13.21         15.68         7.94 o                         
  -4   9  11          2.25          7.25         5.57 o                         
  -3   9  11         57.03         70.12        14.29 o                         
 -11   0  12        203.35        234.85        27.32 o                         
 -10   0  12          3.98         16.92         6.78 o                         
  -9   0  12         41.82         53.30        13.04 o                         
  -8   0  12         22.23         37.41         9.92 o                         
  -7   0  12         66.74         65.86        13.00 o                         
  -6   0  12          8.20          6.34         2.52 o                         
  -5   0  12         20.53         24.45         7.49 o                         
  -4   0  12         12.19         11.42         4.11 o                         
  -3   0  12        177.39        178.17        19.06 o                         
  -2   0  12         80.31         78.83        11.97 o                         
  -1   0  12         97.80         84.41        12.25 o                         
   0   0  12         91.21         89.18        15.48 o                         
   1   0  12         49.36         40.34        10.60 o                         
   2   0  12        152.28        142.45        19.98 o                         
   3   0  12         64.25         76.92        14.42 o                         
   4   0  12        105.41        100.69        17.13 o                         
   5   0  12         14.92         20.63         8.23 o                         
 -11   1  12         30.32         44.50        11.79 o                         
 -10   1  12         73.17         85.50        13.75 o                         
  -9   1  12          6.38          8.53         4.23 o                         
  -8   1  12         51.19         76.23        17.67 o                         
  -7   1  12          7.14         10.13         3.85 o                         
  -6   1  12         31.46         37.37         6.65 o                         
  -5   1  12         22.54         20.32         4.31 o                         
  -4   1  12          1.34          1.37         2.18 o                         
  -3   1  12         91.10         86.56         9.23 o                         
  -2   1  12         51.62         41.65         5.15 o                         
  -1   1  12         51.56         47.59         7.12 o                         
   0   1  12         44.32         42.75        10.70 o                         
   1   1  12         60.34         53.07         8.70 o                         
   2   1  12         27.25         16.64         4.60 o                         
   3   1  12         49.81         59.05         7.88 o                         
   4   1  12         11.94         12.46         3.35 o                         
   5   1  12          0.07          4.51         3.74 o                         
 -10   2  12         10.57         10.19         5.02 o                         
  -9   2  12         27.22         28.44         5.11 o                         
  -8   2  12          5.05          4.40         3.24 o                         
  -7   2  12         13.30         10.37         4.84 o                         
  -6   2  12         79.56         84.98         8.30 o                         
  -5   2  12         12.51         17.40         5.18 o                         
  -4   2  12        140.95        126.02         9.81 o                         
  -3   2  12          2.17         -0.24         2.40 o                         
  -2   2  12          3.25         -1.21         1.82 o                         
  -1   2  12         40.95         41.95         5.59 o                         
   0   2  12          8.55          3.73         2.77 o                         
   1   2  12         19.49         10.87         5.41 o                         
   2   2  12         19.58         23.33         5.79 o                         
   3   2  12          1.08          2.66         2.33 o                         
   4   2  12         46.61         40.78         7.92 o                         
 -10   3  12          0.09         -3.07         3.07 o                         
  -9   3  12         13.04         12.33         4.13 o                         
  -8   3  12          4.26         -1.56         2.00 o                         
  -7   3  12          1.16         -0.43         1.58 o                         
  -6   3  12         50.62         47.60         6.23 o                         
  -5   3  12          3.46          2.49         3.49 o                         
  -4   3  12          4.64          8.42         3.18 o                         
  -3   3  12        253.24        224.69        11.51 o                         
  -2   3  12         48.87         58.38         6.98 o                         
  -1   3  12          5.62          4.85         2.78 o                         
   0   3  12         47.56         40.63         5.90 o                         
   1   3  12         23.15         21.59         6.15 o                         
   2   3  12         22.36         20.71         5.35 o                         
   3   3  12         16.36         12.63         5.10 o                         
   4   3  12         66.87         64.70        14.15 o                         
  -9   4  12          2.47          1.94         2.34 o                         
  -8   4  12          5.33          5.44         3.03 o                         
  -7   4  12          1.14          2.48         5.88 o                         
  -6   4  12          0.26          1.15         2.72 o                         
  -5   4  12          0.31         -2.35         2.35 o                         
  -4   4  12          6.77          7.45         2.81 o                         
  -3   4  12          0.48          1.54         2.41 o                         
  -2   4  12          1.48          2.66         2.36 o                         
  -1   4  12         74.01         70.17         7.85 o                         
   0   4  12         12.21         15.77         4.08 o                         
   1   4  12          2.04          2.92         9.31 o                         
   2   4  12          3.49          1.10         4.48 o                         
  -8   5  12         61.62         64.36         9.40 o                         
  -7   5  12          1.51          1.81         4.33 o                         
  -6   5  12          0.14          3.82         3.15 o                         
  -5   5  12          1.50          7.25         2.58 o                         
  -4   5  12          7.68          5.17         2.80 o                         
  -3   5  12         13.06         12.82         3.56 o                         
  -2   5  12         18.77         11.69         3.52 o                         
  -1   5  12         11.26          8.36         2.48 o                         
   0   5  12         46.63         52.84         6.90 o                         
   1   5  12         14.85         25.69         6.44 o                         
   2   5  12         40.94         42.64        12.64 o                         
  -8   6  12         65.92        107.12        16.13 o                         
  -7   6  12          0.47          1.31         4.17 o                         
  -6   6  12         35.02         42.91         7.95 o                         
  -5   6  12          0.29          0.61         2.55 o                         
  -4   6  12          6.68          2.25         2.25 o                         
  -3   6  12          0.13         -0.78         3.42 o                         
  -2   6  12         86.21         95.57         9.50 o                         
  -1   6  12          0.22         -3.43         3.43 o                         
   0   6  12        131.55        143.72        11.84 o                         
   1   6  12         43.46         51.08        13.51 o                         
  -7   7  12         42.22         38.67        10.33 o                         
  -6   7  12         83.80        135.98        19.12 o                         
  -5   7  12         28.85         54.85         8.97 o                         
  -4   7  12          4.52         -0.63         2.54 o                         
  -3   7  12         73.47         86.65        10.74 o                         
  -2   7  12         10.22         23.41         5.06 o                         
  -1   7  12         45.33         63.78        18.35 o                         
   0   7  12          1.33          2.40         2.72 o                         
  -9   1  13          0.87         -0.30         2.60 o                         
  -8   1  13         12.37         19.34         5.36 o                         
  -7   1  13          0.44         -0.17         3.54 o                         
  -6   1  13          4.30          6.76         3.56 o                         
  -5   1  13          3.04          4.71         3.56 o                         
  -4   1  13         42.31         38.57         5.73 o                         
  -3   1  13          3.42          1.58         2.13 o                         
  -2   1  13          1.97          9.16         4.28 o                         
  -1   1  13         44.84         22.07         7.94 o                         
   0   1  13          5.83          3.44         3.67 o                         
   1   1  13          4.91          4.43         3.52 o                         
   2   1  13          0.66          3.73         2.71 o                         
 -10   2  13          7.52         -2.98         5.11 o                         
  -9   2  13          0.04         -2.03         2.03 o                         
  -8   2  13         39.20         34.03         5.57 o                         
  -7   2  13          3.47         -0.63         2.74 o                         
  -6   2  13          1.04         -1.13         2.31 o                         
  -5   2  13        124.88        139.27        11.01 o                         
  -4   2  13          0.04          2.34         1.99 o                         
  -3   2  13          0.46         -0.57         1.84 o                         
  -2   2  13          2.26          1.56         2.57 o                         
  -1   2  13         25.69         23.83         8.35 o                         
   0   2  13          2.76          5.05         4.35 o                         
   1   2  13          4.93          3.94         4.78 o                         
   2   2  13          2.57          4.73         5.24 o                         
  -9   3  13         65.93         84.13        10.95 o                         
  -8   3  13         20.25         15.70         3.73 o                         
  -7   3  13         18.20         13.22         3.41 o                         
  -6   3  13          1.83          4.43         2.16 o                         
  -5   3  13         12.11          7.51         2.87 o                         
  -4   3  13        202.67        209.82        13.24 o                         
  -3   3  13         35.48         36.67         6.97 o                         
  -2   3  13         10.84         13.74         3.58 o                         
  -1   3  13          9.11          7.84         4.48 o                         
   0   3  13          8.94         21.96         6.21 o                         
   1   3  13          0.12          6.08         5.19 o                         
  -9   4  13          7.06          8.58         5.29 o                         
  -8   4  13         78.25         90.33        11.94 o                         
  -7   4  13          2.81          1.30         2.57 o                         
  -6   4  13          2.17          5.64         3.22 o                         
  -5   4  13         32.65         38.40         7.67 o                         
  -4   4  13          8.18         11.13         3.47 o                         
  -3   4  13         36.31         42.49         6.25 o                         
  -2   4  13          2.13          4.00         2.37 o                         
  -1   4  13          9.98          7.23         3.90 o                         
   0   4  13         22.98         25.20         9.16 o                         
  -7   5  13          8.77          6.87         5.46 o                         
  -6   5  13         37.28         40.94         7.83 o                         
  -5   5  13          9.17         16.78         6.19 o                         
  -4   5  13          4.89          4.61         2.26 o                         
  -3   5  13          0.28         -2.53         4.28 o                         
  -2   5  13          0.45         -2.67         2.67 o                         
  -1   5  13         18.51         19.34         5.74 o                         
  -5   6  13         75.12         78.09        10.75 o                         
  -4   6  13          5.29          9.68         3.53 o                         
  -3   6  13         23.35         35.08         7.31 o                         
  -2   6  13         49.70         44.18         8.26 o                         
  -8   0  14          8.24          1.54         4.79 o                         
  -7   0  14         62.99         87.29        15.72 o                         
  -6   0  14         14.01         14.14         6.16 o                         
  -5   0  14         34.27         27.89         9.04 o                         
  -4   0  14         20.96         27.61         8.50 o                         
  -3   0  14         44.46         64.01        15.15 o                         
  -8   1  14          0.99          2.18         2.24 o                         
  -7   1  14          8.24          8.25         3.03 o                         
  -6   1  14         67.17         94.36         9.46 o                         
  -5   1  14         32.15         30.20         5.20 o                         
  -4   1  14        120.23        145.09        11.51 o                         
  -7   2  14          0.97          3.26         3.97 o                         
  -6   2  14          3.26          0.46         4.19 o                         
  -5   2  14         45.17         61.37         7.40 o                         
  -4   2  14          0.02          0.32         3.15 o                         
  -3   2  14         30.33         46.78        10.65 o                         
  -6   3  14         16.13         25.75         4.83 o                         
  -5   3  14         25.67         34.34         5.53 o                         
  -4   3  14         11.35         10.24         6.24 o                         
  -3   3  14         25.61         31.93         9.32 o                         
                                                                                
